# Supplementary material for: Positive effects of grasping virtual objects on memory for novel words in a second language
Source: Sci Rep. 2020 Jul 1;10:10760. doi: 10.1038/s41598-020-67539-9 (PMC7329851; doi:10.1038/s41598-020-67539-9)
Supplement: Supplementary file 1 — Supplementary file1 (XLSX 42 kb) [file 41598_2020_67539_MOESM1_ESM.xlsx]

## Sheet: Recognition_VtoG
Subject	Condition	Slide1.ACC	Slide1.CRESP	Slide1.RESP	RT	Vimmi	AV	AVO	AVOG	AVrecoded	AVOrecoded	AVOGrecoded
50177	2	1	b	b	1730	fapoge	0	1	0	z0		z0
50177	2	1	v	v	2324	dawu	0	1	0	z0		z0
50177	1	1	n	n	1814	toze	1	0	0		z0	z0
50177	1	1	b	b	1397	wasute	1	0	0		z0	z0
50177	1	1	v	v	1901	mebeti	1	0	0		z0	z0
50177	2	1	b	b	1624	dotewe	0	1	0	z0		z0
50177	3	1	v	v	2231	dizela	0	0	1	z0	z0
50177	3	1	b	b	1341	boruda	0	0	1	z0	z0
50177	2	1	n	n	1758	redu	0	1	0	z0		z0
50177	1	1	v	v	2087	bofe	1	0	0		z0	z0
50177	3	1	b	b	1835	sokitu	0	0	1	z0	z0
50177	1	1	b	b	2624	bekoni	1	0	0		z0	z0
50177	2	1	v	v	1782	nabita	0	1	0	z0		z0
50177	2	1	n	n	1438	lefa	0	1	0	z0		z0
50177	1	1	n	n	1620	dalo	1	0	0		z0	z0
50177	3	1	n	n	1355	dupi	0	0	1	z0	z0
50177	3	1	v	v	1740	igro	0	0	1	z0	z0
50177	3	1	n	n	1726	zobu	0	0	1	z0	z0
50198	2	1	v	v	4114	dawu	0	1	0	z0		z0
50198	1	1	v	v	2012	bofe	1	0	0		z0	z0
50198	3	1	v	v	1355	igro	0	0	1	z0	z0
50198	2	1	v	v	1685	nabita	0	1	0	z0		z0
50198	2	1	n	n	3185	lefa	0	1	0	z0		z0
50198	3	1	b	b	1689	boruda	0	0	1	z0	z0
50198	1	1	b	b	2148	bekoni	1	0	0		z0	z0
50198	3	1	n	n	2965	zobu	0	0	1	z0	z0
50198	3	1	b	b	1822	sokitu	0	0	1	z0	z0
50198	3	1	n	n	1893	dupi	0	0	1	z0	z0
50198	2	1	n	n	1664	redu	0	1	0	z0		z0
50198	1	1	b	b	1845	wasute	1	0	0		z0	z0
50198	1	1	n	n	1370	toze	1	0	0		z0	z0
50198	1	1	v	v	3219	mebeti	1	0	0		z0	z0
50198	3	1	v	v	2202	dizela	0	0	1	z0	z0
50198	2	1	b	b	1297	fapoge	0	1	0	z0		z0
50198	2	1	b	b	3485	dotewe	0	1	0	z0		z0
50198	1	1	n	n	2832	dalo	1	0	0		z0	z0
60956	2	1	n	n	6431	lefa	0	1	0	z0		z0
60956	1	1	n	n	4517	dalo	1	0	0		z0	z0
60956	3	1	n	n	3424	dupi	0	0	1	z0	z0
60956	2	1	n	n	2502	redu	0	1	0	z0		z0
60956	3	1	v	v	4696	igro	0	0	1	z0	z0
60956	3	1	v	v	3370	dizela	0	0	1	z0	z0
60956	2	1	v	v	5035	dawu	0	1	0	z0		z0
60956	1	1	v	v	4017	mebeti	1	0	0		z0	z0
60956	3	1	b	b	3328	sokitu	0	0	1	z0	z0
60956	1	1	b	b	5034	wasute	1	0	0		z0	z0
60956	1	1	v	v	2488	bofe	1	0	0		z0	z0
60956	2	1	b	b	3483	dotewe	0	1	0	z0		z0
60956	3	1	n	n	3231	zobu	0	0	1	z0	z0
60956	2	1	b	b	3397	fapoge	0	1	0	z0		z0
60956	1	1	n	n	2445	toze	1	0	0		z0	z0
60956	3	1	b	b	1514	boruda	0	0	1	z0	z0
60956	1	1	b	b	1661	bekoni	1	0	0		z0	z0
80843	1	1	b	b	3630	wasute	1	0	0		z0	z0
80843	1	1	v	v	6349	mebeti	1	0	0		z0	z0
80843	2	1	n	n	3456	lefa	0	1	0	z0		z0
80843	1	1	n	n	2902	toze	1	0	0		z0	z0
80843	2	1	v	v	1434	nabita	0	1	0	z0		z0
80843	3	1	b	b	2857	boruda	0	0	1	z0	z0
80843	3	1	n	n	2190	zobu	0	0	1	z0	z0
80843	2	1	b	b	2039	dotewe	0	1	0	z0		z0
80843	2	1	n	n	4101	redu	0	1	0	z0		z0
80843	2	1	b	b	2153	fapoge	0	1	0	z0		z0
80843	3	1	n	n	2331	dupi	0	0	1	z0	z0
80843	3	1	v	v	1597	dizela	0	0	1	z0	z0
80843	3	1	v	v	1893	igro	0	0	1	z0	z0
80843	3	1	b	b	3073	sokitu	0	0	1	z0	z0
80843	1	1	b	b	4125	bekoni	1	0	0		z0	z0
80843	1	1	n	n	4280	dalo	1	0	0		z0	z0
80843	2	1	v	v	1933	dawu	0	1	0	z0		z0
80884	3	1	n	n	1299	dupi	0	0	1	z0	z0
80884	2	1	v	v	1439	nabita	0	1	0	z0		z0
80884	2	1	n	n	1845	lefa	0	1	0	z0		z0
80884	2	1	b	b	1314	dotewe	0	1	0	z0		z0
80884	3	1	v	v	1252	dizela	0	0	1	z0	z0
80884	2	1	n	n	969	redu	0	1	0	z0		z0
80884	2	1	b	b	1186	fapoge	0	1	0	z0		z0
80884	2	1	v	v	1194	dawu	0	1	0	z0		z0
80884	1	1	b	b	2529	bekoni	1	0	0		z0	z0
80884	1	1	n	n	1435	toze	1	0	0		z0	z0
80884	3	1	n	n	2210	zobu	0	0	1	z0	z0
80884	1	1	v	v	1568	bofe	1	0	0		z0	z0
80884	3	1	b	b	1097	sokitu	0	0	1	z0	z0
80884	3	1	b	b	1620	boruda	0	0	1	z0	z0
80884	1	1	v	v	2283	mebeti	1	0	0		z0	z0
80884	3	1	v	v	1407	igro	0	0	1	z0	z0
80884	1	1	n	n	2078	dalo	1	0	0		z0	z0
80884	1	1	b	b	962	wasute	1	0	0		z0	z0
121048	1	1	v	v	4676	mebeti	1	0	0		z0	z0
121048	1	1	b	b	1808	wasute	1	0	0		z0	z0
121048	2	1	v	v	3440	dawu	0	1	0	z0		z0
121048	1	1	b	b	1765	bekoni	1	0	0		z0	z0
121048	2	1	b	b	1926	fapoge	0	1	0	z0		z0
121048	1	1	n	n	3576	dalo	1	0	0		z0	z0
121048	2	1	n	n	2216	lefa	0	1	0	z0		z0
121048	3	1	n	n	3399	zobu	0	0	1	z0	z0
121048	2	1	b	b	1662	dotewe	0	1	0	z0		z0
121048	3	1	b	b	2771	boruda	0	0	1	z0	z0
121048	3	1	b	b	1755	sokitu	0	0	1	z0	z0
121048	2	1	v	v	3044	nabita	0	1	0	z0		z0
121048	2	1	n	n	2673	redu	0	1	0	z0		z0
121048	1	1	v	v	2014	bofe	1	0	0		z0	z0
121048	3	1	v	v	2693	dizela	0	0	1	z0	z0
121048	3	1	v	v	2216	igro	0	0	1	z0	z0
121048	3	1	n	n	2039	dupi	0	0	1	z0	z0
121048	1	1	n	n	2117	toze	1	0	0		z0	z0
130155	3	1	v	v	4203	igro	0	0	1	z0	z0
130155	1	1	n	n	2522	dalo	1	0	0		z0	z0
130155	1	1	v	v	2053	mebeti	1	0	0		z0	z0
130155	1	1	v	v	1795	bofe	1	0	0		z0	z0
130155	2	1	b	b	3322	dotewe	0	1	0	z0		z0
130155	1	1	b	b	1925	bekoni	1	0	0		z0	z0
130155	2	1	v	v	2551	dawu	0	1	0	z0		z0
130155	2	1	n	n	1849	redu	0	1	0	z0		z0
130155	1	1	n	n	2718	toze	1	0	0		z0	z0
130155	3	1	n	n	3513	dupi	0	0	1	z0	z0
130155	2	1	v	v	5188	nabita	0	1	0	z0		z0
130155	2	1	n	n	2075	lefa	0	1	0	z0		z0
130155	3	1	v	v	1935	dizela	0	0	1	z0	z0
130155	3	1	n	n	3145	zobu	0	0	1	z0	z0
130155	1	1	b	b	3235	wasute	1	0	0		z0	z0
130155	3	1	b	b	3377	sokitu	0	0	1	z0	z0
130155	3	1	b	b	1913	boruda	0	0	1	z0	z0
130155	2	1	b	b	1275	fapoge	0	1	0	z0		z0
130278	2	1	v	v	4155	nabita	0	1	0	z0		z0
130278	1	1	b	b	1436	wasute	1	0	0		z0	z0
130278	1	1	n	n	1538	toze	1	0	0		z0	z0
130278	2	1	n	n	1748	redu	0	1	0	z0		z0
130278	1	1	v	v	1166	bofe	1	0	0		z0	z0
130278	3	1	n	n	2907	dupi	0	0	1	z0	z0
130278	3	1	b	b	1343	boruda	0	0	1	z0	z0
130278	2	1	n	n	1232	lefa	0	1	0	z0		z0
130278	3	1	b	b	1358	sokitu	0	0	1	z0	z0
130278	1	1	n	n	2446	dalo	1	0	0		z0	z0
130278	2	1	b	b	1371	fapoge	0	1	0	z0		z0
130278	3	1	v	v	1076	igro	0	0	1	z0	z0
130278	1	1	v	v	1880	mebeti	1	0	0		z0	z0
130278	2	1	v	v	3132	dawu	0	1	0	z0		z0
130278	1	1	b	b	1542	bekoni	1	0	0		z0	z0
130278	2	1	b	b	1608	dotewe	0	1	0	z0		z0
130278	3	1	n	n	1246	zobu	0	0	1	z0	z0
140389	1	1	n	n	2932	dalo	1	0	0		z0	z0
140389	3	1	b	b	1342	sokitu	0	0	1	z0	z0
140389	1	1	b	b	1191	bekoni	1	0	0		z0	z0
140389	2	1	n	n	2157	lefa	0	1	0	z0		z0
140389	1	1	n	n	2027	toze	1	0	0		z0	z0
140389	3	1	n	n	2153	dupi	0	0	1	z0	z0
140389	3	1	b	b	1186	boruda	0	0	1	z0	z0
140389	1	1	v	v	2259	mebeti	1	0	0		z0	z0
140389	2	1	n	n	2711	redu	0	1	0	z0		z0
140389	3	1	v	v	1586	dizela	0	0	1	z0	z0
140389	2	1	b	b	1746	dotewe	0	1	0	z0		z0
140389	2	1	v	v	2204	nabita	0	1	0	z0		z0
140389	2	1	b	b	1227	fapoge	0	1	0	z0		z0
140389	1	1	b	b	2928	wasute	1	0	0		z0	z0
140389	2	1	v	v	2042	dawu	0	1	0	z0		z0
140389	1	1	v	v	1912	bofe	1	0	0		z0	z0
140389	3	1	v	v	1338	igro	0	0	1	z0	z0
170893	2	1	v	v	4258	dawu	0	1	0	z0		z0
170893	2	1	n	n	2383	redu	0	1	0	z0		z0
170893	3	1	n	n	2087	zobu	0	0	1	z0	z0
170893	1	1	b	b	1186	wasute	1	0	0		z0	z0
170893	1	1	n	n	2338	toze	1	0	0		z0	z0
170893	1	1	b	b	3676	bekoni	1	0	0		z0	z0
170893	1	1	n	n	2329	dalo	1	0	0		z0	z0
170893	3	1	v	v	2363	dizela	0	0	1	z0	z0
170893	2	1	b	b	2550	dotewe	0	1	0	z0		z0
170893	2	1	v	v	1243	nabita	0	1	0	z0		z0
170893	3	1	v	v	1473	igro	0	0	1	z0	z0
170893	2	1	n	n	1236	lefa	0	1	0	z0		z0
170893	3	1	b	b	1626	sokitu	0	0	1	z0	z0
170893	3	1	b	b	2192	boruda	0	0	1	z0	z0
170893	1	1	v	v	2528	mebeti	1	0	0		z0	z0
170893	2	1	b	b	1866	fapoge	0	1	0	z0		z0
1180567	3	1	n	n	3294	zobu	0	0	1	z0	z0
1180567	2	1	n	n	4410	lefa	0	1	0	z0		z0
1180567	2	1	b	b	2617	dotewe	0	1	0	z0		z0
1180567	3	1	v	v	1696	igro	0	0	1	z0	z0
1180567	2	1	n	n	2116	redu	0	1	0	z0		z0
1180567	1	1	b	b	2367	wasute	1	0	0		z0	z0
1180567	2	1	v	v	3680	dawu	0	1	0	z0		z0
1180567	3	1	n	n	2302	dupi	0	0	1	z0	z0
1180567	1	1	v	v	2153	mebeti	1	0	0		z0	z0
1180567	1	1	n	n	1400	toze	1	0	0		z0	z0
180967	3	1	v	v	2171	dizela	0	0	1	z0	z0
180967	3	1	n	n	2661	dupi	0	0	1	z0	z0
180967	2	1	n	n	1754	redu	0	1	0	z0		z0
180967	3	1	b	b	1700	boruda	0	0	1	z0	z0
180967	2	1	b	b	1848	dotewe	0	1	0	z0		z0
180967	2	1	v	v	1182	dawu	0	1	0	z0		z0
180967	1	1	n	n	4422	dalo	1	0	0		z0	z0
180967	2	1	n	n	1459	lefa	0	1	0	z0		z0
180967	2	1	v	v	2311	nabita	0	1	0	z0		z0
180967	1	1	b	b	1634	bekoni	1	0	0		z0	z0
180967	1	1	v	v	1449	bofe	1	0	0		z0	z0
180967	2	1	b	b	2159	fapoge	0	1	0	z0		z0
180967	3	1	n	n	1128	zobu	0	0	1	z0	z0
180967	1	1	n	n	1250	toze	1	0	0		z0	z0
180967	3	1	v	v	1264	igro	0	0	1	z0	z0
180967	1	1	b	b	1373	wasute	1	0	0		z0	z0
180967	1	1	v	v	1750	mebeti	1	0	0		z0	z0
250494	3	1	b	b	2145	sokitu	0	0	1	z0	z0
250494	1	1	v	v	1706	bofe	1	0	0		z0	z0
250494	3	1	b	b	805	boruda	0	0	1	z0	z0
250494	1	1	v	v	1156	mebeti	1	0	0		z0	z0
250494	2	1	b	b	1205	fapoge	0	1	0	z0		z0
250494	3	1	v	v	1084	dizela	0	0	1	z0	z0
250494	3	1	n	n	1424	zobu	0	0	1	z0	z0
250494	1	1	n	n	1735	dalo	1	0	0		z0	z0
250494	2	1	b	b	809	dotewe	0	1	0	z0		z0
250494	2	1	n	n	1368	lefa	0	1	0	z0		z0
250494	1	1	b	b	753	wasute	1	0	0		z0	z0
250494	1	1	n	n	1058	toze	1	0	0		z0	z0
250494	2	1	v	v	1719	dawu	0	1	0	z0		z0
250494	1	1	b	b	930	bekoni	1	0	0		z0	z0
250494	3	1	v	v	1996	igro	0	0	1	z0	z0
250494	2	1	n	n	1163	redu	0	1	0	z0		z0
250494	3	1	n	n	1100	dupi	0	0	1	z0	z0
250494	2	1	v	v	3534	nabita	0	1	0	z0		z0
260892	3	1	n	n	2957	zobu	0	0	1	z0	z0
260892	1	1	n	n	4315	dalo	1	0	0		z0	z0
260892	2	1	b	b	1650	dotewe	0	1	0	z0		z0
260892	1	1	b	b	3477	wasute	1	0	0		z0	z0
260892	3	1	n	n	1390	dupi	0	0	1	z0	z0
260892	3	1	b	b	2644	sokitu	0	0	1	z0	z0
260892	2	1	n	n	2287	redu	0	1	0	z0		z0
260892	2	1	v	v	3601	dawu	0	1	0	z0		z0
260892	2	1	v	v	1477	nabita	0	1	0	z0		z0
260892	3	1	v	v	2631	igro	0	0	1	z0	z0
260892	3	1	b	b	1602	boruda	0	0	1	z0	z0
260892	2	1	b	b	1461	fapoge	0	1	0	z0		z0
260892	2	1	n	n	2136	lefa	0	1	0	z0		z0
260892	1	1	b	b	3575	bekoni	1	0	0		z0	z0
260892	3	1	v	v	2204	dizela	0	0	1	z0	z0
260892	1	1	v	v	4793	mebeti	1	0	0		z0	z0
50251	2	1	n	n	3043	lefa	1	0	0		z0	z0
50251	1	1	n	n	1984	dalo	0	0	1	z0	z0
50251	2	1	b	b	1432	dotewe	1	0	0		z0	z0
50251	3	1	b	b	1782	boruda	0	1	0	z0		z0
50251	3	1	n	n	1542	zobu	0	1	0	z0		z0
50251	2	1	b	b	1168	fapoge	1	0	0		z0	z0
50251	3	1	v	v	1257	igro	0	1	0	z0		z0
50251	1	1	n	n	1310	toze	0	0	1	z0	z0
50251	1	1	v	v	2336	mebeti	0	0	1	z0	z0
50251	3	1	b	b	1178	sokitu	0	1	0	z0		z0
50251	2	1	v	v	1962	dawu	1	0	0		z0	z0
50251	1	1	b	b	1731	bekoni	0	0	1	z0	z0
50251	2	1	v	v	1877	nabita	1	0	0		z0	z0
50251	3	1	n	n	1121	dupi	0	1	0	z0		z0
50251	3	1	v	v	1788	dizela	0	1	0	z0		z0
50251	1	1	b	b	1132	wasute	0	0	1	z0	z0
50251	2	1	n	n	1742	redu	1	0	0		z0	z0
50251	1	1	v	v	1687	bofe	0	0	1	z0	z0
50383	1	1	n	n	4570	dalo	0	0	1	z0	z0
50383	2	1	b	b	3515	fapoge	1	0	0		z0	z0
50383	2	1	b	b	2220	dotewe	1	0	0		z0	z0
50383	3	1	v	v	963	igro	0	1	0	z0		z0
50383	1	1	b	b	2731	wasute	0	0	1	z0	z0
50383	3	1	b	b	1181	sokitu	0	1	0	z0		z0
50383	3	1	n	n	2061	dupi	0	1	0	z0		z0
50383	2	1	n	n	1146	redu	1	0	0		z0	z0
50383	3	1	b	b	827	boruda	0	1	0	z0		z0
50383	2	1	v	v	1089	nabita	1	0	0		z0	z0
50383	2	1	n	n	3173	lefa	1	0	0		z0	z0
50383	3	1	v	v	1374	dizela	0	1	0	z0		z0
50383	2	1	v	v	4127	dawu	1	0	0		z0	z0
50383	1	1	v	v	1401	bofe	0	0	1	z0	z0
50383	3	1	n	n	1240	zobu	0	1	0	z0		z0
50383	1	1	b	b	870	bekoni	0	0	1	z0	z0
50383	1	1	n	n	1491	toze	0	0	1	z0	z0
61085	1	1	v	v	2361	mebeti	0	0	1	z0	z0
61085	3	1	n	n	3562	dupi	0	1	0	z0		z0
61085	1	1	n	n	3338	dalo	0	0	1	z0	z0
61085	2	1	n	n	3117	lefa	1	0	0		z0	z0
61085	3	1	b	b	3056	sokitu	0	1	0	z0		z0
61085	1	1	b	b	4534	wasute	0	0	1	z0	z0
61085	2	1	b	b	3209	fapoge	1	0	0		z0	z0
61085	1	1	v	v	4472	bofe	0	0	1	z0	z0
61085	3	1	b	b	5918	boruda	0	1	0	z0		z0
61085	2	1	v	v	2194	dawu	1	0	0		z0	z0
61085	1	1	n	n	1522	toze	0	0	1	z0	z0
61085	1	1	b	b	3983	bekoni	0	0	1	z0	z0
61085	3	1	n	n	1664	zobu	0	1	0	z0		z0
61085	2	1	b	b	1845	dotewe	1	0	0		z0	z0
61085	2	1	v	v	2155	nabita	1	0	0		z0	z0
70191	2	1	b	b	1712	dotewe	1	0	0		z0	z0
70191	3	1	n	n	3865	zobu	0	1	0	z0		z0
70191	3	1	b	b	1466	sokitu	0	1	0	z0		z0
70191	2	1	n	n	1365	lefa	1	0	0		z0	z0
70191	1	1	n	n	1407	toze	0	0	1	z0	z0
70191	1	1	v	v	932	mebeti	0	0	1	z0	z0
70191	3	1	b	b	909	boruda	0	1	0	z0		z0
70191	3	1	v	v	1494	dizela	0	1	0	z0		z0
70191	1	1	b	b	1448	bekoni	0	0	1	z0	z0
70191	2	1	b	b	876	fapoge	1	0	0		z0	z0
70191	2	1	v	v	1663	dawu	1	0	0		z0	z0
70191	3	1	n	n	1505	dupi	0	1	0	z0		z0
70191	2	1	n	n	2147	redu	1	0	0		z0	z0
70191	2	1	v	v	1337	nabita	1	0	0		z0	z0
70191	3	1	v	v	1809	igro	0	1	0	z0		z0
70191	1	1	n	n	2254	dalo	0	0	1	z0	z0
70191	1	1	b	b	1681	wasute	0	0	1	z0	z0
80895	3	1	n	n	2639	dupi	0	1	0	z0		z0
80895	2	1	n	n	2581	redu	1	0	0		z0	z0
80895	1	1	n	n	1606	dalo	0	0	1	z0	z0
80895	1	1	v	v	1406	mebeti	0	0	1	z0	z0
80895	1	1	b	b	1085	bekoni	0	0	1	z0	z0
80895	1	1	n	n	1226	toze	0	0	1	z0	z0
80895	2	1	v	v	1352	dawu	1	0	0		z0	z0
80895	2	1	v	v	1482	nabita	1	0	0		z0	z0
80895	2	1	b	b	790	fapoge	1	0	0		z0	z0
80895	1	1	b	b	1413	wasute	0	0	1	z0	z0
80895	3	1	b	b	1164	boruda	0	1	0	z0		z0
80895	3	1	b	b	2589	sokitu	0	1	0	z0		z0
80895	3	1	v	v	1013	igro	0	1	0	z0		z0
80895	3	1	v	v	996	dizela	0	1	0	z0		z0
80895	2	1	n	n	1252	lefa	1	0	0		z0	z0
80895	3	1	n	n	1570	zobu	0	1	0	z0		z0
80895	1	1	v	v	1099	bofe	0	0	1	z0	z0
80895	2	1	b	b	2479	dotewe	1	0	0		z0	z0
110989	2	1	n	n	2345	redu	1	0	0		z0	z0
110989	2	1	b	b	1697	dotewe	1	0	0		z0	z0
110989	1	1	b	b	1133	bekoni	0	0	1	z0	z0
110989	2	1	n	n	2839	lefa	1	0	0		z0	z0
110989	3	1	v	v	1165	igro	0	1	0	z0		z0
110989	3	1	b	b	1334	boruda	0	1	0	z0		z0
110989	3	1	n	n	2576	dupi	0	1	0	z0		z0
110989	3	1	n	n	3336	zobu	0	1	0	z0		z0
110989	1	1	b	b	1634	wasute	0	0	1	z0	z0
110989	1	1	v	v	2024	bofe	0	0	1	z0	z0
110989	1	1	n	n	2517	dalo	0	0	1	z0	z0
110989	2	1	b	b	1136	fapoge	1	0	0		z0	z0
110989	1	1	v	v	1778	mebeti	0	0	1	z0	z0
110989	3	1	b	b	2442	sokitu	0	1	0	z0		z0
110989	2	1	v	v	2104	dawu	1	0	0		z0	z0
110989	1	1	n	n	2211	toze	0	0	1	z0	z0
110989	3	1	v	v	3930	dizela	0	1	0	z0		z0
130170	2	1	n	n	3287	lefa	1	0	0		z0	z0
130170	3	1	b	b	2627	boruda	0	1	0	z0		z0
130170	2	1	b	b	969	fapoge	1	0	0		z0	z0
130170	3	1	v	v	1602	dizela	0	1	0	z0		z0
130170	1	1	b	b	1193	bekoni	0	0	1	z0	z0
130170	1	1	v	v	2648	bofe	0	0	1	z0	z0
130170	3	1	b	b	4262	sokitu	0	1	0	z0		z0
130170	1	1	b	b	1370	wasute	0	0	1	z0	z0
130170	2	1	n	n	1074	redu	1	0	0		z0	z0
130170	3	1	n	n	2726	dupi	0	1	0	z0		z0
130170	2	1	v	v	3857	dawu	1	0	0		z0	z0
130170	1	1	n	n	1381	toze	0	0	1	z0	z0
130170	2	1	v	v	2565	nabita	1	0	0		z0	z0
130170	2	1	b	b	1382	dotewe	1	0	0		z0	z0
130170	3	1	n	n	2198	zobu	0	1	0	z0		z0
130170	1	1	n	n	2750	dalo	0	0	1	z0	z0
130170	1	1	v	v	1463	mebeti	0	0	1	z0	z0
130170	3	1	v	v	2356	igro	0	1	0	z0		z0
140478	3	1	v	v	4441	igro	0	1	0	z0		z0
140478	1	1	b	b	3982	bekoni	0	0	1	z0	z0
140478	1	1	b	b	2574	wasute	0	0	1	z0	z0
140478	2	1	n	n	3198	redu	1	0	0		z0	z0
140478	3	1	n	n	4718	dupi	0	1	0	z0		z0
140478	2	1	b	b	3584	fapoge	1	0	0		z0	z0
140478	2	1	n	n	2185	lefa	1	0	0		z0	z0
140478	3	1	n	n	6320	zobu	0	1	0	z0		z0
140478	3	1	v	v	3307	dizela	0	1	0	z0		z0
140478	2	1	v	v	1798	nabita	1	0	0		z0	z0
140478	1	1	v	v	2838	mebeti	0	0	1	z0	z0
140478	1	1	v	v	1717	bofe	0	0	1	z0	z0
140478	3	1	b	b	4591	boruda	0	1	0	z0		z0
140478	2	1	b	b	3647	dotewe	1	0	0		z0	z0
140478	2	1	v	v	4132	dawu	1	0	0		z0	z0
140478	1	1	n	n	3102	toze	0	0	1	z0	z0
160193	1	1	v	v	2300	bofe	0	0	1	z0	z0
160193	2	1	n	n	2216	lefa	1	0	0		z0	z0
160193	1	1	b	b	1854	wasute	0	0	1	z0	z0
160193	3	1	n	n	1243	dupi	0	1	0	z0		z0
160193	3	1	n	n	1888	zobu	0	1	0	z0		z0
160193	2	1	b	b	852	fapoge	1	0	0		z0	z0
160193	2	1	v	v	1050	nabita	1	0	0		z0	z0
160193	2	1	v	v	991	dawu	1	0	0		z0	z0
160193	3	1	b	b	879	boruda	0	1	0	z0		z0
160193	2	1	n	n	963	redu	1	0	0		z0	z0
160193	3	1	v	v	1099	dizela	0	1	0	z0		z0
160193	1	1	n	n	1087	toze	0	0	1	z0	z0
160193	3	1	b	b	1035	sokitu	0	1	0	z0		z0
160193	1	1	n	n	1321	dalo	0	0	1	z0	z0
160193	3	1	v	v	1140	igro	0	1	0	z0		z0
160193	1	1	v	v	1294	mebeti	0	0	1	z0	z0
160193	1	1	b	b	834	bekoni	0	0	1	z0	z0
160193	2	1	b	b	1208	dotewe	1	0	0		z0	z0
180491	1	1	n	n	2280	dalo	0	0	1	z0	z0
180491	1	1	v	v	3452	mebeti	0	0	1	z0	z0
180491	3	1	n	n	6586	dupi	0	1	0	z0		z0
180491	2	1	n	n	4442	lefa	1	0	0		z0	z0
180491	3	1	b	b	911	boruda	0	1	0	z0		z0
180491	3	1	n	n	1586	zobu	0	1	0	z0		z0
180491	2	1	b	b	1570	dotewe	1	0	0		z0	z0
180491	2	1	b	b	1499	fapoge	1	0	0		z0	z0
180491	2	1	n	n	1886	redu	1	0	0		z0	z0
180491	1	1	n	n	1522	toze	0	0	1	z0	z0
180491	1	1	b	b	1389	wasute	0	0	1	z0	z0
180491	2	1	v	v	1412	nabita	1	0	0		z0	z0
180491	3	1	b	b	2451	sokitu	0	1	0	z0		z0
180491	3	1	v	v	1264	dizela	0	1	0	z0		z0
180491	2	1	v	v	3293	dawu	1	0	0		z0	z0
180491	1	1	b	b	2096	bekoni	0	0	1	z0	z0
180491	3	1	v	v	3084	igro	0	1	0	z0		z0
180491	1	1	v	v	2216	bofe	0	0	1	z0	z0
240669	3	1	b	b	1823	boruda	0	1	0	z0		z0
240669	2	1	n	n	1667	redu	1	0	0		z0	z0
240669	2	1	b	b	1462	dotewe	1	0	0		z0	z0
240669	3	1	n	n	1185	dupi	0	1	0	z0		z0
240669	1	1	v	v	4924	mebeti	0	0	1	z0	z0
240669	1	1	n	n	1394	toze	0	0	1	z0	z0
240669	3	1	v	v	2264	igro	0	1	0	z0		z0
240669	3	1	v	v	2114	dizela	0	1	0	z0		z0
240669	1	1	v	v	2211	bofe	0	0	1	z0	z0
240669	3	1	n	n	2951	zobu	0	1	0	z0		z0
240669	2	1	b	b	1534	fapoge	1	0	0		z0	z0
240669	2	1	v	v	1326	dawu	1	0	0		z0	z0
240669	2	1	n	n	1062	lefa	1	0	0		z0	z0
240669	3	1	b	b	2753	sokitu	0	1	0	z0		z0
240669	1	1	n	n	1623	dalo	0	0	1	z0	z0
240669	1	1	b	b	1188	bekoni	0	0	1	z0	z0
240669	2	1	v	v	2082	nabita	1	0	0		z0	z0
280792	1	1	b	b	2400	wasute	0	0	1	z0	z0
280792	1	1	n	n	976	toze	0	0	1	z0	z0
280792	2	1	b	b	1025	fapoge	1	0	0		z0	z0
280792	2	1	b	b	1383	dotewe	1	0	0		z0	z0
280792	2	1	v	v	1104	dawu	1	0	0		z0	z0
280792	2	1	n	n	979	lefa	1	0	0		z0	z0
280792	3	1	v	v	1508	dizela	0	1	0	z0		z0
280792	2	1	v	v	1031	nabita	1	0	0		z0	z0
280792	3	1	n	n	1485	dupi	0	1	0	z0		z0
280792	1	1	b	b	1218	bekoni	0	0	1	z0	z0
280792	2	1	n	n	1417	redu	1	0	0		z0	z0
280792	1	1	n	n	1728	dalo	0	0	1	z0	z0
280792	3	1	b	b	898	sokitu	0	1	0	z0		z0
280792	1	1	v	v	1694	bofe	0	0	1	z0	z0
280792	3	1	n	n	1769	zobu	0	1	0	z0		z0
280792	3	1	v	v	962	igro	0	1	0	z0		z0
280792	1	1	v	v	923	mebeti	0	0	1	z0	z0
280792	3	1	b	b	1245	boruda	0	1	0	z0		z0
290385	3	1	n	n	3661	dupi	0	1	0	z0		z0
290385	3	1	v	v	3970	dizela	0	1	0	z0		z0
290385	1	1	v	v	1827	bofe	0	0	1	z0	z0
290385	2	1	v	v	2601	dawu	1	0	0		z0	z0
290385	2	1	v	v	2574	nabita	1	0	0		z0	z0
290385	1	1	v	v	2575	mebeti	0	0	1	z0	z0
290385	3	1	v	v	2319	igro	0	1	0	z0		z0
290385	3	1	n	n	2682	zobu	0	1	0	z0		z0
290385	2	1	n	n	3189	redu	1	0	0		z0	z0
290385	2	1	b	b	3821	fapoge	1	0	0		z0	z0
290385	2	1	n	n	2659	lefa	1	0	0		z0	z0
290385	3	1	b	b	2424	boruda	0	1	0	z0		z0
290385	1	1	n	n	1686	toze	0	0	1	z0	z0
290385	2	1	b	b	4458	dotewe	1	0	0		z0	z0
290385	3	1	b	b	2151	sokitu	0	1	0	z0		z0
290385	1	1	n	n	2120	dalo	0	0	1	z0	z0
290990	3	1	n	n	2278	dupi	0	1	0	z0		z0
290990	2	1	v	v	3122	dawu	0	0	0	z0	z0	z0
290990	3	1	v	v	1406	dizela	0	1	0	z0		z0
290990	2	1	b	b	1580	fapoge	1	0	0		z0	z0
290990	1	1	v	v	1220	bofe	0	0	1	z0	z0
290990	1	1	n	n	2347	dalo	0	0	1	z0	z0
290990	3	1	b	b	1477	boruda	0	1	0	z0		z0
290990	3	1	n	n	2082	zobu	0	1	0	z0		z0
290990	2	1	n	n	3270	lefa	1	0	0		z0	z0
290990	3	1	b	b	1396	sokitu	0	1	0	z0		z0
290990	1	1	v	v	1124	mebeti	0	0	1	z0	z0
290990	2	1	b	b	4198	dotewe	1	0	0		z0	z0
290990	1	1	b	b	1390	bekoni	0	0	1	z0	z0
290990	3	1	v	v	1855	igro	0	1	0	z0		z0
290990	1	1	b	b	1957	wasute	0	0	1	z0	z0
290990	1	1	n	n	1269	toze	0	0	1	z0	z0
290990	2	1	v	v	2354	nabita	1	0	0		z0	z0
290990	2	1	n	n	3067	redu	1	0	0		z0	z0
300591	2	1	v	v	2106	nabita	1	0	0		z0	z0
300591	2	1	n	n	1206	redu	1	0	0		z0	z0
300591	2	1	b	b	813	fapoge	1	0	0		z0	z0
300591	3	1	n	n	1716	zobu	0	1	0	z0		z0
300591	2	1	v	v	1783	dawu	1	0	0		z0	z0
300591	1	1	b	b	854	bekoni	0	0	1	z0	z0
300591	1	1	n	n	811	toze	0	0	1	z0	z0
300591	3	1	b	b	794	boruda	0	1	0	z0		z0
300591	1	1	v	v	961	bofe	0	0	1	z0	z0
300591	3	1	v	v	1554	dizela	0	1	0	z0		z0
300591	3	1	n	n	995	dupi	0	1	0	z0		z0
300591	1	1	b	b	1963	wasute	0	0	1	z0	z0
300591	1	1	v	v	2492	mebeti	0	0	1	z0	z0
300591	2	1	b	b	2712	dotewe	1	0	0		z0	z0
300591	3	1	b	b	1067	sokitu	0	1	0	z0		z0
300591	2	1	n	n	2304	lefa	1	0	0		z0	z0
300591	1	1	n	n	2978	dalo	0	0	1	z0	z0
50157	2	1	b	b	3510	dotewe	0	0	1	z0	z0
50157	1	1	n	n	3165	toze	0	1	0	z0		z0
50157	2	1	n	n	2155	lefa	0	0	1	z0	z0
50157	3	1	v	v	6018	dizela	1	0	0		z0	z0
50157	1	1	v	v	2772	bofe	0	1	0	z0		z0
50157	2	1	v	v	3034	dawu	0	0	1	z0	z0
50157	1	1	v	v	2749	mebeti	0	1	0	z0		z0
50157	3	1	n	n	4611	dupi	1	0	0		z0	z0
50157	1	1	n	n	3326	dalo	0	1	0	z0		z0
50157	2	1	b	b	3084	fapoge	0	0	1	z0	z0
50157	1	1	b	b	3637	wasute	0	1	0	z0		z0
50157	3	1	v	v	2976	igro	1	0	0		z0	z0
50157	3	1	b	b	1653	sokitu	1	0	0		z0	z0
50157	1	1	b	b	1456	bekoni	0	1	0	z0		z0
50157	2	1	n	n	1883	redu	0	0	1	z0	z0
50157	2	1	v	v	1925	nabita	0	0	1	z0	z0
50157	3	1	b	b	1445	boruda	1	0	0		z0	z0
50157	3	1	n	n	1961	zobu	1	0	0		z0	z0
70164	2	1	n	n	2684	redu	0	0	1	z0	z0
70164	3	1	b	b	1088	boruda	1	0	0		z0	z0
70164	2	1	b	b	2378	dotewe	0	0	1	z0	z0
70164	1	1	n	n	1154	toze	0	1	0	z0		z0
70164	1	1	n	n	2508	dalo	0	1	0	z0		z0
70164	3	1	v	v	1047	igro	1	0	0		z0	z0
70164	1	1	b	b	972	bekoni	0	1	0	z0		z0
70164	1	1	v	v	1805	mebeti	0	1	0	z0		z0
70164	3	1	b	b	1260	sokitu	1	0	0		z0	z0
70164	3	1	n	n	1121	dupi	1	0	0		z0	z0
70164	1	1	v	v	1748	bofe	0	1	0	z0		z0
70164	2	1	n	n	1069	lefa	0	0	1	z0	z0
70164	2	1	b	b	970	fapoge	0	0	1	z0	z0
70164	3	1	n	n	1387	zobu	1	0	0		z0	z0
70164	2	1	v	v	1523	dawu	0	0	1	z0	z0
70164	2	1	v	v	2197	nabita	0	0	1	z0	z0
70164	3	1	v	v	1661	dizela	1	0	0		z0	z0
70164	1	1	b	b	1890	wasute	0	1	0	z0		z0
70294	1	1	n	n	3348	dalo	0	1	0	z0		z0
70294	2	1	v	v	1438	dawu	0	0	1	z0	z0
70294	3	1	b	b	1029	sokitu	1	0	0		z0	z0
70294	1	1	v	v	1051	bofe	0	1	0	z0		z0
70294	2	1	b	b	2632	dotewe	0	0	1	z0	z0
70294	3	1	v	v	3071	dizela	1	0	0		z0	z0
70294	1	1	v	v	1324	mebeti	0	1	0	z0		z0
70294	2	1	v	v	1094	nabita	0	0	1	z0	z0
70294	2	1	n	n	1140	lefa	0	0	1	z0	z0
70294	3	1	b	b	2590	boruda	1	0	0		z0	z0
70294	1	1	n	n	1654	toze	0	1	0	z0		z0
70294	3	1	n	n	2476	zobu	1	0	0		z0	z0
70294	2	1	n	n	2001	redu	0	0	1	z0	z0
70294	1	1	b	b	3985	bekoni	0	1	0	z0		z0
70294	2	1	b	b	978	fapoge	0	0	1	z0	z0
70294	3	1	v	v	2002	igro	1	0	0		z0	z0
70294	3	1	n	n	3586	dupi	1	0	0		z0	z0
70295	3	1	b	b	1258	sokitu	1	0	0		z0	z0
70295	3	1	n	n	1464	dupi	1	0	0		z0	z0
70295	2	1	b	b	1405	dotewe	0	0	1	z0	z0
70295	1	1	n	n	1700	dalo	0	1	0	z0		z0
70295	3	1	n	n	1416	zobu	1	0	0		z0	z0
70295	1	1	n	n	1823	toze	0	1	0	z0		z0
70295	2	1	n	n	1254	lefa	0	0	1	z0	z0
70295	1	1	v	v	1252	mebeti	0	1	0	z0		z0
70295	2	1	v	v	2513	dawu	0	0	1	z0	z0
70295	1	1	v	v	2460	bofe	0	1	0	z0		z0
70295	1	1	b	b	1274	bekoni	0	1	0	z0		z0
70295	2	1	v	v	1718	nabita	0	0	1	z0	z0
70295	3	1	v	v	1849	igro	1	0	0		z0	z0
70295	2	1	n	n	1855	redu	0	0	1	z0	z0
70295	3	1	b	b	1141	boruda	1	0	0		z0	z0
70295	3	1	v	v	1382	dizela	1	0	0		z0	z0
70295	1	1	b	b	1335	wasute	0	1	0	z0		z0
70295	2	1	b	b	1113	fapoge	0	0	1	z0	z0
70569	3	1	n	n	1759	zobu	1	0	0		z0	z0
70569	2	1	v	v	1296	nabita	0	0	1	z0	z0
70569	3	1	v	v	1236	dizela	1	0	0		z0	z0
70569	1	1	v	v	1122	mebeti	0	1	0	z0		z0
70569	3	1	b	b	2180	sokitu	1	0	0		z0	z0
70569	2	1	n	n	1132	lefa	0	0	1	z0	z0
70569	1	1	b	b	1830	bekoni	0	1	0	z0		z0
70569	1	1	n	n	2060	dalo	0	1	0	z0		z0
70569	1	1	v	v	1465	bofe	0	1	0	z0		z0
70569	2	1	b	b	1542	dotewe	0	0	1	z0	z0
70569	2	1	b	b	1183	fapoge	0	0	1	z0	z0
70569	2	1	n	n	2143	redu	0	0	1	z0	z0
70569	2	1	v	v	3393	dawu	0	0	1	z0	z0
70569	1	1	n	n	1304	toze	0	1	0	z0		z0
70569	1	1	b	b	2139	wasute	0	1	0	z0		z0
70569	3	1	v	v	1149	igro	1	0	0		z0	z0
70569	3	1	n	n	1254	dupi	1	0	0		z0	z0
70569	3	1	b	b	1003	boruda	1	0	0		z0	z0
70995	1	1	n	n	1540	dalo	0	1	0	z0		z0
70995	1	1	n	n	2445	toze	0	1	0	z0		z0
70995	3	1	n	n	4443	zobu	1	0	0		z0	z0
70995	2	1	v	v	1392	nabita	0	0	1	z0	z0
70995	1	1	v	v	1463	mebeti	0	1	0	z0		z0
70995	2	1	n	n	1676	redu	0	0	1	z0	z0
70995	1	1	v	v	2456	bofe	0	1	0	z0		z0
70995	3	1	b	b	974	boruda	1	0	0		z0	z0
70995	3	1	v	v	2278	igro	1	0	0		z0	z0
70995	1	1	b	b	1041	wasute	0	1	0	z0		z0
70995	1	1	b	b	2918	bekoni	0	1	0	z0		z0
70995	2	1	b	b	2921	dotewe	0	0	1	z0	z0
70995	2	1	n	n	1356	lefa	0	0	1	z0	z0
70995	3	1	v	v	1557	dizela	1	0	0		z0	z0
70995	2	1	v	v	2349	dawu	0	0	1	z0	z0
70995	3	1	b	b	1223	sokitu	1	0	0		z0	z0
70995	2	1	b	b	1029	fapoge	0	0	1	z0	z0
100784	2	1	v	v	2524	dawu	0	0	1	z0	z0
100784	1	1	v	v	1863	mebeti	0	1	0	z0		z0
100784	1	1	n	n	1628	toze	0	1	0	z0		z0
100784	2	1	n	n	1387	redu	0	0	1	z0	z0
100784	1	1	v	v	1859	bofe	0	1	0	z0		z0
100784	2	1	b	b	1784	dotewe	0	0	1	z0	z0
100784	3	1	v	v	1913	dizela	1	0	0		z0	z0
100784	2	1	b	b	1316	fapoge	0	0	1	z0	z0
100784	1	1	n	n	5327	dalo	0	1	0	z0		z0
100784	3	1	v	v	1250	igro	1	0	0		z0	z0
100784	2	1	n	n	2370	lefa	0	0	1	z0	z0
100784	3	1	b	b	2220	boruda	1	0	0		z0	z0
100784	1	1	b	b	1578	wasute	0	1	0	z0		z0
100784	1	1	b	b	1346	bekoni	0	1	0	z0		z0
100784	3	1	n	n	2036	dupi	1	0	0		z0	z0
100784	3	1	n	n	2395	zobu	1	0	0		z0	z0
100784	3	1	b	b	1955	sokitu	1	0	0		z0	z0
110392	3	1	b	b	946	boruda	1	0	0		z0	z0
110392	3	1	n	n	1779	zobu	1	0	0		z0	z0
110392	1	1	b	b	891	wasute	0	1	0	z0		z0
110392	3	1	v	v	1039	dizela	1	0	0		z0	z0
110392	2	1	b	b	829	fapoge	0	0	1	z0	z0
110392	3	1	v	v	1467	igro	1	0	0		z0	z0
110392	1	1	n	n	1375	toze	0	1	0	z0		z0
110392	2	1	v	v	912	nabita	0	0	1	z0	z0
110392	2	1	n	n	1275	redu	0	0	1	z0	z0
110392	1	1	v	v	1239	mebeti	0	1	0	z0		z0
110392	3	1	b	b	1652	sokitu	1	0	0		z0	z0
110392	2	1	n	n	945	lefa	0	0	1	z0	z0
110392	1	1	v	v	2475	bofe	0	1	0	z0		z0
110392	1	1	n	n	1579	dalo	0	1	0	z0		z0
110392	2	1	v	v	1811	dawu	0	0	1	z0	z0
110392	3	1	n	n	2330	dupi	1	0	0		z0	z0
110392	2	1	b	b	900	dotewe	0	0	1	z0	z0
170683	2	1	b	b	1308	dotewe	0	0	1	z0	z0
170683	2	1	n	n	3245	lefa	0	0	1	z0	z0
170683	1	1	v	v	1472	bofe	0	1	0	z0		z0
170683	3	1	b	b	1643	boruda	1	0	0		z0	z0
170683	2	1	v	v	1612	nabita	0	0	1	z0	z0
170683	1	1	n	n	1017	toze	0	1	0	z0		z0
170683	2	1	n	n	2814	redu	0	0	1	z0	z0
170683	2	1	b	b	1050	fapoge	0	0	1	z0	z0
170683	3	1	v	v	1414	igro	1	0	0		z0	z0
170683	1	1	b	b	1987	bekoni	0	1	0	z0		z0
170683	2	1	v	v	1593	dawu	0	0	1	z0	z0
170683	3	1	n	n	1063	dupi	1	0	0		z0	z0
170683	1	1	b	b	1058	wasute	0	1	0	z0		z0
170683	3	1	n	n	3861	zobu	1	0	0		z0	z0
170683	3	1	b	b	1558	sokitu	1	0	0		z0	z0
170683	1	1	v	v	933	mebeti	0	1	0	z0		z0
170683	3	1	v	v	1341	dizela	1	0	0		z0	z0
211292	1	1	b	b	1599	wasute	0	1	0	z0		z0
211292	1	1	v	v	1639	mebeti	0	1	0	z0		z0
211292	3	1	n	n	1893	dupi	1	0	0		z0	z0
211292	2	1	b	b	952	fapoge	0	0	1	z0	z0
211292	1	1	n	n	1121	toze	0	1	0	z0		z0
211292	3	1	b	b	884	boruda	1	0	0		z0	z0
211292	3	1	n	n	1312	zobu	1	0	0		z0	z0
211292	2	1	n	n	1115	redu	0	0	1	z0	z0
211292	1	1	v	v	1494	bofe	0	1	0	z0		z0
211292	3	1	b	b	1393	sokitu	1	0	0		z0	z0
211292	2	1	n	n	1120	lefa	0	0	1	z0	z0
211292	1	1	n	n	1819	dalo	0	1	0	z0		z0
211292	3	1	v	v	1002	dizela	1	0	0		z0	z0
211292	3	1	v	v	1256	igro	1	0	0		z0	z0
211292	2	1	b	b	1117	dotewe	0	0	1	z0	z0
211292	2	1	v	v	3096	dawu	0	0	1	z0	z0
211292	1	1	b	b	1435	bekoni	0	1	0	z0		z0
211292	2	1	v	v	1033	nabita	0	0	1	z0	z0
220794	2	1	b	b	1452	dotewe	0	0	1	z0	z0
220794	3	1	n	n	1909	zobu	1	0	0		z0	z0
220794	3	1	v	v	1112	igro	1	0	0		z0	z0
220794	2	1	n	n	1051	lefa	0	0	1	z0	z0
220794	3	1	v	v	1600	dizela	1	0	0		z0	z0
220794	3	1	b	b	984	boruda	1	0	0		z0	z0
220794	1	1	n	n	1320	toze	0	1	0	z0		z0
220794	1	1	v	v	3362	mebeti	0	1	0	z0		z0
220794	1	1	n	n	1299	dalo	0	1	0	z0		z0
220794	2	1	n	n	1478	redu	0	0	1	z0	z0
220794	3	1	n	n	1195	dupi	1	0	0		z0	z0
220794	2	1	v	v	1122	dawu	0	0	1	z0	z0
220794	3	1	b	b	813	sokitu	1	0	0		z0	z0
220794	2	1	b	b	891	fapoge	0	0	1	z0	z0
220794	1	1	b	b	1238	wasute	0	1	0	z0		z0
220794	2	1	v	v	1188	nabita	0	0	1	z0	z0
231274	2	1	b	b	2383	fapoge	0	0	1	z0	z0
231274	1	1	n	n	1454	toze	0	1	0	z0		z0
231274	2	1	v	v	2827	nabita	0	0	1	z0	z0
231274	1	1	n	n	2573	dalo	0	1	0	z0		z0
231274	1	1	v	v	3177	mebeti	0	1	0	z0		z0
231274	3	1	v	v	2929	dizela	1	0	0		z0	z0
231274	3	1	b	b	1435	sokitu	1	0	0		z0	z0
231274	2	1	b	b	946	dotewe	0	0	1	z0	z0
231274	1	1	b	b	2075	bekoni	0	1	0	z0		z0
231274	3	1	n	n	1487	zobu	1	0	0		z0	z0
231274	3	1	v	v	1019	igro	1	0	0		z0	z0
231274	2	1	n	n	1946	lefa	0	0	1	z0	z0
231274	2	1	v	v	1571	dawu	0	0	1	z0	z0
231274	3	1	b	b	940	boruda	1	0	0		z0	z0
231274	2	1	n	n	2141	redu	0	0	1	z0	z0
270155	1	1	b	b	2293	wasute	0	1	0	z0		z0
270155	1	1	n	n	1609	toze	0	1	0	z0		z0
270155	1	1	v	v	880	mebeti	0	1	0	z0		z0
270155	2	1	b	b	1476	fapoge	0	0	1	z0	z0
270155	1	1	v	v	1552	bofe	0	1	0	z0		z0
270155	3	1	b	b	1456	boruda	1	0	0		z0	z0
270155	3	1	b	b	1229	sokitu	1	0	0		z0	z0
270155	3	1	v	v	996	igro	1	0	0		z0	z0
270155	3	1	n	n	1395	zobu	1	0	0		z0	z0
270155	2	1	n	n	1666	redu	0	0	1	z0	z0
270155	2	1	n	n	1279	lefa	0	0	1	z0	z0
270155	3	1	n	n	1267	dupi	1	0	0		z0	z0
270155	2	1	v	v	944	dawu	0	0	1	z0	z0
270155	1	1	b	b	1257	bekoni	0	1	0	z0		z0
270155	3	1	v	v	1174	dizela	1	0	0		z0	z0
270155	2	1	v	v	1190	nabita	0	0	1	z0	z0
270155	1	1	n	n	1485	dalo	0	1	0	z0		z0
270155	2	1	b	b	945	dotewe	0	0	1	z0	z0
270354	3	1	b	b	5088	sokitu	1	0	0		z0	z0
270354	2	1	n	n	5655	lefa	0	0	1	z0	z0
270354	1	1	n	n	4576	dalo	0	1	0	z0		z0
270354	3	1	n	n	4155	zobu	1	0	0		z0	z0
270354	3	1	v	v	1817	dizela	1	0	0		z0	z0
270354	1	1	n	n	4406	toze	0	1	0	z0		z0
270354	2	1	v	v	1897	nabita	0	0	1	z0	z0
270354	1	1	b	b	3050	bekoni	0	1	0	z0		z0
270354	3	1	v	v	4013	igro	1	0	0		z0	z0
270354	1	1	v	v	2256	bofe	0	1	0	z0		z0
270354	2	1	n	n	3738	redu	0	0	1	z0	z0
270354	1	1	b	b	4617	wasute	0	1	0	z0		z0
270354	2	1	b	b	6371	fapoge	0	0	1	z0	z0
270354	2	1	v	v	3671	dawu	0	0	1	z0	z0
270354	3	1	n	n	2368	dupi	1	0	0		z0	z0
270354	1	1	v	v	1999	mebeti	0	1	0	z0		z0
270354	3	1	b	b	2683	boruda	1	0	0		z0	z0
270354	2	1	b	b	2492	dotewe	0	0	1	z0	z0
281186	1	1	n	n	2166	toze	0	1	0	z0		z0
281186	2	1	v	v	3270	nabita	0	0	1	z0	z0
281186	2	1	b	b	4627	dotewe	0	0	1	z0	z0
281186	1	1	n	n	3793	dalo	0	1	0	z0		z0
281186	1	1	v	v	2808	mebeti	0	1	0	z0		z0
281186	1	1	b	b	2047	bekoni	0	1	0	z0		z0
281186	3	1	b	b	4524	sokitu	1	0	0		z0	z0
281186	3	1	b	b	2086	boruda	1	0	0		z0	z0
281186	1	1	b	b	5188	wasute	0	1	0	z0		z0
281186	2	1	b	b	4940	fapoge	0	0	1	z0	z0
281186	2	1	v	v	3540	dawu	0	0	1	z0	z0
281186	3	1	v	v	2181	dizela	1	0	0		z0	z0
281186	3	1	n	n	3597	dupi	1	0	0		z0	z0
281186	2	1	n	n	1453	lefa	0	0	1	z0	z0
281186	1	1	v	v	5762	bofe	0	1	0	z0		z0
281186	3	1	v	v	3195	igro	1	0	0		z0	z0
290785	1	1	n	n	2116	dalo	0	1	0	z0		z0
290785	3	1	v	v	1831	dizela	1	0	0		z0	z0
290785	3	1	n	n	2229	zobu	1	0	0		z0	z0
290785	2	1	b	b	1043	dotewe	0	0	1	z0	z0
290785	2	1	n	n	2049	redu	0	0	1	z0	z0
290785	2	1	v	v	2206	nabita	0	0	1	z0	z0
290785	1	1	v	v	2718	mebeti	0	1	0	z0		z0
290785	1	1	n	n	1544	toze	0	1	0	z0		z0
290785	1	1	v	v	2057	bofe	0	1	0	z0		z0
290785	3	1	n	n	1597	dupi	1	0	0		z0	z0
290785	1	1	b	b	1133	wasute	0	1	0	z0		z0
290785	3	1	b	b	1239	boruda	1	0	0		z0	z0
290785	3	1	v	v	965	igro	1	0	0		z0	z0
290785	2	1	n	n	2430	lefa	0	0	1	z0	z0
290785	3	1	b	b	924	sokitu	1	0	0		z0	z0
290785	2	1	b	b	2086	fapoge	0	0	1	z0	z0
290785	2	1	v	v	2267	dawu	0	0	1	z0	z0
290785	1	1	b	b	1167	bekoni	0	1	0	z0		z0
310796	3	1	v	v	1753	igro	1	0	0		z0	z0
310796	2	1	v	v	3650	nabita	0	0	1	z0	z0
310796	2	1	n	n	2088	lefa	0	0	1	z0	z0
310796	1	1	v	v	3579	bofe	0	1	0	z0		z0
310796	3	1	n	n	5187	dupi	1	0	0		z0	z0
310796	3	1	b	b	1802	sokitu	1	0	0		z0	z0
310796	1	1	v	v	1546	mebeti	0	1	0	z0		z0
310796	3	1	v	v	2675	dizela	1	0	0		z0	z0
310796	3	1	n	n	6888	zobu	1	0	0		z0	z0
310796	1	1	n	n	1788	dalo	0	1	0	z0		z0
310796	2	1	n	n	2907	redu	0	0	1	z0	z0
310796	2	1	b	b	1246	dotewe	0	0	1	z0	z0
310796	1	1	n	n	2628	toze	0	1	0	z0		z0
310796	2	1	v	v	4410	dawu	0	0	1	z0	z0
310796	1	1	b	b	2681	wasute	0	1	0	z0		z0
310796	1	1	b	b	6221	bekoni	0	1	0	z0		z0
310796	2	1	b	b	1675	fapoge	0	0	1	z0	z0
310796	3	1	b	b	6766	boruda	1	0	0		z0	z0
