# Supplementary material for: Positive effects of grasping virtual objects on memory for novel words in a second language
Source: Sci Rep. 2020 Jul 1;10:10760. doi: 10.1038/s41598-020-67539-9 (PMC7329851; doi:10.1038/s41598-020-67539-9)
Supplement: Supplementary file 2 — Supplementary file2 (XLSX 43 kb) [file 41598_2020_67539_MOESM2_ESM.xlsx]

## Sheet: Recognition_GtoV
Subject	Condition	German	Slide1.ACC	Slide1.CRESP	Slide1.RESP	RT	AV	AVO	AVOG	AVrecoded	AVOrecoded	AVOGrecoded
50177	3	Regenschirm	1	b	b	2109	0	0	1	z0	z0	1
50177	3	Stift	1	v	v	2064	0	0	1	z0	z0	1
50177	2	Seife	1	b	b	2156	0	1	0	z0	1	z0
50177	2	Kamera	1	v	v	2669	0	1	0	z0	1	z0
50177	2	Geschenk	1	b	b	2058	0	1	0	z0	1	z0
50177	1	Brille	1	n	n	1887	1	0	0	1	z0	z0
50177	1	Gabel	1	b	b	2195	1	0	0	1	z0	z0
50177	1	Rucksack	1	v	v	1922	1	0	0	1	z0	z0
50177	3	Schlüssel	1	n	n	2773	0	0	1	z0	z0	1
50177	3	Glas	1	b	b	1509	0	0	1	z0	z0	1
50177	1	Computer	1	v	v	2319	1	0	0	1	z0	z0
50177	1	Spiegel	1	b	b	1810	1	0	0	1	z0	z0
50177	2	Korkenzieher	1	n	n	1833	0	1	0	z0	1	z0
50177	2	Hammer	1	n	n	2487	0	1	0	z0	1	z0
50177	2	Flagge	1	v	v	1931	0	1	0	z0	1	z0
50177	3	Handy	1	v	v	1781	0	0	1	z0	z0	1
50177	1	Kleiderbügel	1	n	n	1613	1	0	0	1	z0	z0
50177	3	Büroklammer	1	n	n	1860	0	0	1	z0	z0	1
50198	3	Glas	1	b	b	3127	0	0	1	z0	z0	1
50198	1	Rucksack	1	v	v	1553	1	0	0	1	z0	z0
50198	2	Kamera	1	v	v	3259	0	1	0	z0	1	z0
50198	2	Korkenzieher	1	n	n	3655	0	1	0	z0	1	z0
50198	1	Kleiderbügel	1	n	n	2829	1	0	0	1	z0	z0
50198	2	Flagge	1	v	v	2003	0	1	0	z0	1	z0
50198	3	Regenschirm	1	b	b	2098	0	0	1	z0	z0	1
50198	2	Seife	1	b	b	3062	0	1	0	z0	1	z0
50198	3	Schlüssel	1	n	n	2434	0	0	1	z0	z0	1
50198	2	Hammer	1	n	n	2312	0	1	0	z0	1	z0
50198	1	Brille	1	n	n	2523	1	0	0	1	z0	z0
50198	1	Computer	1	v	v	2966	1	0	0	1	z0	z0
50198	2	Geschenk	1	b	b	2583	0	1	0	z0	1	z0
50198	3	Büroklammer	1	n	n	3039	0	0	1	z0	z0	1
50198	3	Handy	1	v	v	2467	0	0	1	z0	z0	1
50198	1	Gabel	1	b	b	2616	1	0	0	1	z0	z0
50198	3	Stift	1	v	v	2575	0	0	1	z0	z0	1
50198	1	Spiegel	1	b	b	3896	1	0	0	1	z0	z0
60956	1	Brille	1	n	n	3331	1	0	0	1	z0	z0
60956	2	Korkenzieher	1	n	n	4404	0	1	0	z0	1	z0
60956	1	Gabel	1	b	b	2539	1	0	0	1	z0	z0
60956	1	Computer	1	v	v	6295	1	0	0	1	z0	z0
60956	1	Rucksack	1	v	v	4867	1	0	0	1	z0	z0
60956	2	Hammer	1	n	n	6536	0	1	0	z0	1	z0
60956	3	Schlüssel	1	n	n	2674	0	0	1	z0	z0	1
60956	3	Stift	1	v	v	3997	0	0	1	z0	z0	1
60956	3	Handy	1	v	v	1973	0	0	1	z0	z0	1
60956	3	Regenschirm	1	b	b	2672	0	0	1	z0	z0	1
60956	1	Spiegel	1	b	b	3812	1	0	0	1	z0	z0
60956	1	Kleiderbügel	1	n	n	4235	1	0	0	1	z0	z0
60956	3	Büroklammer	1	n	n	5104	0	0	1	z0	z0	1
60956	2	Geschenk	1	b	b	5388	0	1	0	z0	1	z0
60956	2	Seife	1	b	b	4884	0	1	0	z0	1	z0
80843	1	Rucksack	1	v	v	3790	1	0	0	1	z0	z0
80843	3	Glas	1	b	b	1790	0	0	1	z0	z0	1
80843	2	Seife	1	b	b	1767	0	1	0	z0	1	z0
80843	2	Kamera	1	v	v	2575	0	1	0	z0	1	z0
80843	2	Flagge	1	v	v	3744	0	1	0	z0	1	z0
80843	3	Schlüssel	1	n	n	2649	0	0	1	z0	z0	1
80843	1	Spiegel	1	b	b	3551	1	0	0	1	z0	z0
80843	1	Computer	1	v	v	1601	1	0	0	1	z0	z0
80843	2	Geschenk	1	b	b	2308	0	1	0	z0	1	z0
80843	3	Stift	1	v	v	2623	0	0	1	z0	z0	1
80843	2	Korkenzieher	1	n	n	5350	0	1	0	z0	1	z0
80843	3	Regenschirm	1	b	b	1889	0	0	1	z0	z0	1
80843	2	Hammer	1	n	n	2653	0	1	0	z0	1	z0
80843	3	Büroklammer	1	n	n	2982	0	0	1	z0	z0	1
80843	3	Handy	1	v	v	1999	0	0	1	z0	z0	1
80884	1	Gabel	1	b	b	1285	1	0	0	1	z0	z0
80884	2	Geschenk	1	b	b	841	0	1	0	z0	1	z0
80884	1	Rucksack	1	v	v	1150	1	0	0	1	z0	z0
80884	1	Kleiderbügel	1	n	n	1591	1	0	0	1	z0	z0
80884	3	Schlüssel	1	n	n	2143	0	0	1	z0	z0	1
80884	1	Brille	1	n	n	1313	1	0	0	1	z0	z0
80884	2	Flagge	1	v	v	1371	0	1	0	z0	1	z0
80884	2	Seife	1	b	b	2100	0	1	0	z0	1	z0
80884	3	Glas	1	b	b	1071	0	0	1	z0	z0	1
80884	3	Büroklammer	1	n	n	1196	0	0	1	z0	z0	1
80884	3	Regenschirm	1	b	b	1524	0	0	1	z0	z0	1
80884	3	Handy	1	v	v	942	0	0	1	z0	z0	1
80884	1	Spiegel	1	b	b	1064	1	0	0	1	z0	z0
80884	2	Kamera	1	v	v	1100	0	1	0	z0	1	z0
80884	2	Korkenzieher	1	n	n	1040	0	1	0	z0	1	z0
80884	3	Stift	1	v	v	1094	0	0	1	z0	z0	1
80884	2	Hammer	1	n	n	1400	0	1	0	z0	1	z0
80884	1	Computer	1	v	v	976	1	0	0	1	z0	z0
121048	3	Regenschirm	1	b	b	4224	0	0	1	z0	z0	1
121048	2	Geschenk	1	b	b	2814	0	1	0	z0	1	z0
121048	3	Glas	1	b	b	2452	0	0	1	z0	z0	1
121048	3	Stift	1	v	v	4114	0	0	1	z0	z0	1
121048	2	Flagge	1	v	v	5141	0	1	0	z0	1	z0
121048	2	Korkenzieher	1	n	n	4054	0	1	0	z0	1	z0
121048	1	Computer	1	v	v	2667	1	0	0	1	z0	z0
121048	2	Kamera	1	v	v	4431	0	1	0	z0	1	z0
121048	2	Hammer	1	n	n	2341	0	1	0	z0	1	z0
121048	2	Seife	1	b	b	3607	0	1	0	z0	1	z0
121048	1	Spiegel	1	b	b	3958	1	0	0	1	z0	z0
121048	1	Rucksack	1	v	v	3783	1	0	0	1	z0	z0
121048	1	Gabel	1	b	b	2103	1	0	0	1	z0	z0
121048	1	Kleiderbügel	1	n	n	2651	1	0	0	1	z0	z0
121048	1	Brille	1	n	n	3512	1	0	0	1	z0	z0
121048	3	Büroklammer	1	n	n	3531	0	0	1	z0	z0	1
121048	3	Handy	1	v	v	3189	0	0	1	z0	z0	1
121048	3	Schlüssel	1	n	n	3148	0	0	1	z0	z0	1
130155	1	Computer	1	v	v	2617	1	0	0	1	z0	z0
130155	3	Stift	1	v	v	4104	0	0	1	z0	z0	1
130155	2	Seife	1	b	b	3011	0	1	0	z0	1	z0
130155	3	Büroklammer	1	n	n	2585	0	0	1	z0	z0	1
130155	1	Kleiderbügel	1	n	n	4377	1	0	0	1	z0	z0
130155	1	Spiegel	1	b	b	1937	1	0	0	1	z0	z0
130155	2	Flagge	1	v	v	2387	0	1	0	z0	1	z0
130155	2	Geschenk	1	b	b	1515	0	1	0	z0	1	z0
130155	1	Gabel	1	b	b	2190	1	0	0	1	z0	z0
130155	3	Schlüssel	1	n	n	3662	0	0	1	z0	z0	1
130155	3	Handy	1	v	v	1707	0	0	1	z0	z0	1
130155	1	Rucksack	1	v	v	2070	1	0	0	1	z0	z0
130155	3	Regenschirm	1	b	b	2347	0	0	1	z0	z0	1
130155	2	Kamera	1	v	v	2964	0	1	0	z0	1	z0
130155	2	Korkenzieher	1	n	n	2133	0	1	0	z0	1	z0
130155	1	Brille	1	n	n	2814	1	0	0	1	z0	z0
130155	3	Glas	1	b	b	3853	0	0	1	z0	z0	1
130155	2	Hammer	1	n	n	1866	0	1	0	z0	1	z0
130278	3	Glas	1	b	b	1506	0	0	1	z0	z0	1
130278	3	Stift	1	v	v	1614	0	0	1	z0	z0	1
130278	1	Spiegel	1	b	b	1564	1	0	0	1	z0	z0
130278	3	Handy	1	v	v	1813	0	0	1	z0	z0	1
130278	1	Gabel	1	b	b	1980	1	0	0	1	z0	z0
130278	2	Seife	1	b	b	1420	0	1	0	z0	1	z0
130278	2	Geschenk	1	b	b	2219	0	1	0	z0	1	z0
130278	1	Computer	1	v	v	1833	1	0	0	1	z0	z0
130278	2	Flagge	1	v	v	2159	0	1	0	z0	1	z0
130278	3	Regenschirm	1	b	b	1743	0	0	1	z0	z0	1
130278	1	Brille	1	n	n	2113	1	0	0	1	z0	z0
130278	2	Hammer	1	n	n	2324	0	1	0	z0	1	z0
130278	2	Korkenzieher	1	n	n	2270	0	1	0	z0	1	z0
130278	3	Schlüssel	1	n	n	2739	0	0	1	z0	z0	1
130278	3	Büroklammer	1	n	n	2717	0	0	1	z0	z0	1
130278	2	Kamera	1	v	v	2272	0	1	0	z0	1	z0
140389	2	Kamera	1	v	v	2127	0	1	0	z0	1	z0
140389	1	Brille	1	n	n	1425	1	0	0	1	z0	z0
140389	1	Kleiderbügel	1	n	n	2215	1	0	0	1	z0	z0
140389	1	Rucksack	1	v	v	2654	1	0	0	1	z0	z0
140389	3	Büroklammer	1	n	n	1779	0	0	1	z0	z0	1
140389	1	Gabel	1	b	b	2019	1	0	0	1	z0	z0
140389	3	Glas	1	b	b	2322	0	0	1	z0	z0	1
140389	2	Geschenk	1	b	b	1428	0	1	0	z0	1	z0
140389	2	Flagge	1	v	v	2026	0	1	0	z0	1	z0
140389	3	Schlüssel	1	n	n	1800	0	0	1	z0	z0	1
140389	2	Hammer	1	n	n	2168	0	1	0	z0	1	z0
140389	3	Handy	1	v	v	1032	0	0	1	z0	z0	1
140389	2	Korkenzieher	1	n	n	1670	0	1	0	z0	1	z0
140389	3	Stift	1	v	v	1595	0	0	1	z0	z0	1
140389	3	Regenschirm	1	b	b	3035	0	0	1	z0	z0	1
140389	2	Seife	1	b	b	2609	0	1	0	z0	1	z0
140389	1	Computer	1	v	v	2111	1	0	0	1	z0	z0
170893	2	Korkenzieher	1	n	n	2187	0	1	0	z0	1	z0
170893	3	Regenschirm	1	b	b	1251	0	0	1	z0	z0	1
170893	1	Computer	1	v	v	1105	1	0	0	1	z0	z0
170893	2	Kamera	1	v	v	1084	0	1	0	z0	1	z0
170893	2	Geschenk	1	b	b	1560	0	1	0	z0	1	z0
170893	1	Brille	1	n	n	1473	1	0	0	1	z0	z0
170893	2	Hammer	1	n	n	2013	0	1	0	z0	1	z0
170893	1	Kleiderbügel	1	n	n	2188	1	0	0	1	z0	z0
170893	1	Rucksack	1	v	v	1412	1	0	0	1	z0	z0
170893	3	Glas	1	b	b	2274	0	0	1	z0	z0	1
170893	1	Spiegel	1	b	b	4038	1	0	0	1	z0	z0
170893	1	Gabel	1	b	b	1685	1	0	0	1	z0	z0
170893	2	Flagge	1	v	v	2097	0	1	0	z0	1	z0
170893	2	Seife	1	b	b	1595	0	1	0	z0	1	z0
170893	3	Büroklammer	1	n	n	1510	0	0	1	z0	z0	1
1180567	1	Gabel	1	b	b	5612	1	0	0	1	z0	z0
1180567	1	Brille	1	n	n	1924	1	0	0	1	z0	z0
1180567	1	Kleiderbügel	1	n	n	4902	1	0	0	1	z0	z0
1180567	1	Rucksack	1	v	v	1584	1	0	0	1	z0	z0
1180567	3	Glas	1	b	b	1541	0	0	1	z0	z0	1
1180567	1	Spiegel	1	b	b	2305	1	0	0	1	z0	z0
180967	2	Korkenzieher	1	n	n	3185	0	1	0	z0	1	z0
180967	2	Flagge	1	v	v	2634	0	1	0	z0	1	z0
180967	3	Glas	1	b	b	1576	0	0	1	z0	z0	1
180967	3	Handy	1	v	v	1233	0	0	1	z0	z0	1
180967	3	Stift	1	v	v	1383	0	0	1	z0	z0	1
180967	2	Hammer	1	n	n	2504	0	1	0	z0	1	z0
180967	1	Computer	1	v	v	4115	1	0	0	1	z0	z0
180967	3	Regenschirm	1	b	b	1951	0	0	1	z0	z0	1
180967	1	Gabel	1	b	b	1464	1	0	0	1	z0	z0
180967	3	Büroklammer	1	n	n	1925	0	0	1	z0	z0	1
180967	1	Rucksack	1	v	v	1415	1	0	0	1	z0	z0
180967	2	Kamera	1	v	v	1446	0	1	0	z0	1	z0
180967	2	Geschenk	1	b	b	1060	0	1	0	z0	1	z0
180967	1	Kleiderbügel	1	n	n	1545	1	0	0	1	z0	z0
180967	1	Brille	1	n	n	1443	1	0	0	1	z0	z0
180967	2	Seife	1	b	b	1945	0	1	0	z0	1	z0
180967	1	Spiegel	1	b	b	1675	1	0	0	1	z0	z0
180967	3	Schlüssel	1	n	n	1751	0	0	1	z0	z0	1
250494	1	Rucksack	1	v	v	1057	1	0	0	1	z0	z0
250494	3	Glas	1	b	b	910	0	0	1	z0	z0	1
250494	2	Geschenk	1	b	b	848	0	1	0	z0	1	z0
250494	3	Stift	1	v	v	1118	0	0	1	z0	z0	1
250494	1	Computer	1	v	v	968	1	0	0	1	z0	z0
250494	2	Kamera	1	v	v	1521	0	1	0	z0	1	z0
250494	2	Seife	1	b	b	916	0	1	0	z0	1	z0
250494	2	Flagge	1	v	v	942	0	1	0	z0	1	z0
250494	3	Handy	1	v	v	1071	0	0	1	z0	z0	1
250494	1	Spiegel	1	b	b	1132	1	0	0	1	z0	z0
250494	3	Büroklammer	1	n	n	1046	0	0	1	z0	z0	1
250494	3	Schlüssel	1	n	n	1403	0	0	1	z0	z0	1
250494	1	Gabel	1	b	b	1827	1	0	0	1	z0	z0
250494	1	Kleiderbügel	1	n	n	1577	1	0	0	1	z0	z0
250494	2	Hammer	1	n	n	2033	0	1	0	z0	1	z0
250494	3	Regenschirm	1	b	b	1079	0	0	1	z0	z0	1
250494	2	Korkenzieher	1	n	n	1731	0	1	0	z0	1	z0
250494	1	Brille	1	n	n	2453	1	0	0	1	z0	z0
260892	1	Gabel	1	b	b	2699	1	0	0	1	z0	z0
260892	3	Regenschirm	1	b	b	1731	0	0	1	z0	z0	1
260892	2	Kamera	1	v	v	1813	0	1	0	z0	1	z0
260892	2	Seife	1	b	b	1891	0	1	0	z0	1	z0
260892	3	Büroklammer	1	n	n	2181	0	0	1	z0	z0	1
260892	2	Geschenk	1	b	b	1642	0	1	0	z0	1	z0
260892	1	Rucksack	1	v	v	2434	1	0	0	1	z0	z0
260892	1	Kleiderbügel	1	n	n	3662	1	0	0	1	z0	z0
260892	3	Stift	1	v	v	1935	0	0	1	z0	z0	1
260892	2	Korkenzieher	1	n	n	2079	0	1	0	z0	1	z0
260892	3	Handy	1	v	v	1721	0	0	1	z0	z0	1
260892	2	Flagge	1	v	v	1785	0	1	0	z0	1	z0
260892	2	Hammer	1	n	n	1495	0	1	0	z0	1	z0
260892	3	Schlüssel	1	n	n	2737	0	0	1	z0	z0	1
260892	3	Glas	1	b	b	2784	0	0	1	z0	z0	1
50251	3	Schlüssel	1	n	n	3497	0	1	0	z0	1	z0
50251	2	Kamera	1	v	v	1557	1	0	0	1	z0	z0
50251	2	Hammer	1	n	n	2054	1	0	0	1	z0	z0
50251	1	Spiegel	1	b	b	1579	0	0	1	z0	z0	1
50251	3	Büroklammer	1	n	n	2667	0	1	0	z0	1	z0
50251	1	Gabel	1	b	b	1736	0	0	1	z0	z0	1
50251	2	Seife	1	b	b	2122	1	0	0	1	z0	z0
50251	2	Flagge	1	v	v	1285	1	0	0	1	z0	z0
50251	2	Korkenzieher	1	n	n	2705	1	0	0	1	z0	z0
50251	3	Regenschirm	1	b	b	1317	0	1	0	z0	1	z0
50251	3	Stift	1	v	v	1167	0	1	0	z0	1	z0
50251	1	Kleiderbügel	1	n	n	1887	0	0	1	z0	z0	1
50251	3	Handy	1	v	v	2291	0	1	0	z0	1	z0
50251	1	Computer	1	v	v	1399	0	0	1	z0	z0	1
50251	2	Geschenk	1	b	b	1606	1	0	0	1	z0	z0
50251	1	Brille	1	n	n	1021	0	0	1	z0	z0	1
50251	1	Rucksack	1	v	v	988	0	0	1	z0	z0	1
50251	3	Glas	1	b	b	1076	0	1	0	z0	1	z0
50383	2	Flagge	1	v	v	1363	1	0	0	1	z0	z0
50383	1	Spiegel	1	b	b	1484	0	0	1	z0	z0	1
50383	1	Gabel	1	b	b	1160	0	0	1	z0	z0	1
50383	3	Büroklammer	1	n	n	1353	0	1	0	z0	1	z0
50383	3	Schlüssel	1	n	n	1730	0	1	0	z0	1	z0
50383	3	Regenschirm	1	b	b	868	0	1	0	z0	1	z0
50383	1	Rucksack	1	v	v	1489	0	0	1	z0	z0	1
50383	3	Handy	1	v	v	1941	0	1	0	z0	1	z0
50383	2	Korkenzieher	1	n	n	1414	1	0	0	1	z0	z0
50383	1	Computer	1	v	v	1733	0	0	1	z0	z0	1
50383	2	Geschenk	1	b	b	1447	1	0	0	1	z0	z0
50383	1	Kleiderbügel	1	n	n	1325	0	0	1	z0	z0	1
50383	3	Stift	1	v	v	1998	0	1	0	z0	1	z0
50383	2	Kamera	1	v	v	1014	1	0	0	1	z0	z0
50383	2	Hammer	1	n	n	1885	1	0	0	1	z0	z0
50383	3	Glas	1	b	b	2625	0	1	0	z0	1	z0
50383	1	Brille	1	n	n	1759	0	0	1	z0	z0	1
61085	2	Seife	1	b	b	2757	1	0	0	1	z0	z0
61085	2	Geschenk	1	b	b	2455	1	0	0	1	z0	z0
61085	1	Brille	1	n	n	2405	0	0	1	z0	z0	1
61085	1	Kleiderbügel	1	n	n	2724	0	0	1	z0	z0	1
61085	1	Rucksack	1	v	v	2127	0	0	1	z0	z0	1
61085	3	Handy	1	v	v	3369	0	1	0	z0	1	z0
61085	2	Flagge	1	v	v	2155	1	0	0	1	z0	z0
61085	3	Schlüssel	1	n	n	2364	0	1	0	z0	1	z0
61085	3	Regenschirm	1	b	b	3182	0	1	0	z0	1	z0
61085	2	Korkenzieher	1	n	n	3358	1	0	0	1	z0	z0
61085	1	Spiegel	1	b	b	2656	0	0	1	z0	z0	1
61085	1	Computer	1	v	v	1788	0	0	1	z0	z0	1
61085	2	Kamera	1	v	v	2917	1	0	0	1	z0	z0
61085	2	Hammer	1	n	n	4592	1	0	0	1	z0	z0
61085	3	Stift	1	v	v	5072	0	1	0	z0	1	z0
61085	3	Glas	1	b	b	3182	0	1	0	z0	1	z0
61085	1	Gabel	1	b	b	1695	0	0	1	z0	z0	1
61085	3	Büroklammer	1	n	n	3971	0	1	0	z0	1	z0
70191	2	Korkenzieher	1	n	n	2318	1	0	0	1	z0	z0
70191	3	Handy	1	v	v	1086	0	1	0	z0	1	z0
70191	1	Brille	1	n	n	2176	0	0	1	z0	z0	1
70191	3	Stift	1	v	v	1158	0	1	0	z0	1	z0
70191	1	Rucksack	1	v	v	1437	0	0	1	z0	z0	1
70191	1	Spiegel	1	b	b	1633	0	0	1	z0	z0	1
70191	3	Regenschirm	1	b	b	1765	0	1	0	z0	1	z0
70191	3	Schlüssel	1	n	n	1245	0	1	0	z0	1	z0
70191	2	Hammer	1	n	n	1199	1	0	0	1	z0	z0
70191	2	Flagge	1	v	v	973	1	0	0	1	z0	z0
70191	1	Gabel	1	b	b	1187	0	0	1	z0	z0	1
70191	2	Geschenk	1	b	b	1402	1	0	0	1	z0	z0
70191	3	Büroklammer	1	n	n	1919	0	1	0	z0	1	z0
70191	2	Seife	1	b	b	1256	1	0	0	1	z0	z0
70191	1	Computer	1	v	v	1571	0	0	1	z0	z0	1
70191	2	Kamera	1	v	v	1570	1	0	0	1	z0	z0
70191	3	Glas	1	b	b	1785	0	1	0	z0	1	z0
70191	1	Kleiderbügel	1	n	n	1231	0	0	1	z0	z0	1
80895	2	Seife	1	b	b	1919	1	0	0	1	z0	z0
80895	3	Stift	1	v	v	1834	0	1	0	z0	1	z0
80895	2	Kamera	1	v	v	1281	1	0	0	1	z0	z0
80895	2	Geschenk	1	b	b	1461	1	0	0	1	z0	z0
80895	1	Kleiderbügel	1	n	n	1131	0	0	1	z0	z0	1
80895	3	Glas	1	b	b	3437	0	1	0	z0	1	z0
80895	3	Büroklammer	1	n	n	1676	0	1	0	z0	1	z0
80895	2	Hammer	1	n	n	1144	1	0	0	1	z0	z0
80895	1	Brille	1	n	n	2425	0	0	1	z0	z0	1
80895	2	Korkenzieher	1	n	n	2976	1	0	0	1	z0	z0
80895	1	Gabel	1	b	b	1528	0	0	1	z0	z0	1
80895	1	Rucksack	1	v	v	1267	0	0	1	z0	z0	1
80895	1	Computer	1	v	v	1616	0	0	1	z0	z0	1
80895	3	Handy	1	v	v	1319	0	1	0	z0	1	z0
80895	1	Spiegel	1	b	b	1754	0	0	1	z0	z0	1
80895	3	Schlüssel	1	n	n	1300	0	1	0	z0	1	z0
80895	2	Flagge	1	v	v	1912	1	0	0	1	z0	z0
80895	3	Regenschirm	1	b	b	2683	0	1	0	z0	1	z0
110989	3	Schlüssel	1	n	n	3145	0	1	0	z0	1	z0
110989	2	Kamera	1	v	v	1979	1	0	0	1	z0	z0
110989	2	Hammer	1	n	n	1091	1	0	0	1	z0	z0
110989	1	Gabel	1	b	b	1110	0	0	1	z0	z0	1
110989	2	Flagge	1	v	v	2377	1	0	0	1	z0	z0
110989	1	Computer	1	v	v	1249	0	0	1	z0	z0	1
110989	1	Kleiderbügel	1	n	n	1591	0	0	1	z0	z0	1
110989	1	Rucksack	1	v	v	1294	0	0	1	z0	z0	1
110989	3	Handy	1	v	v	1337	0	1	0	z0	1	z0
110989	1	Spiegel	1	b	b	1772	0	0	1	z0	z0	1
110989	3	Büroklammer	1	n	n	3395	0	1	0	z0	1	z0
110989	2	Seife	1	b	b	1083	1	0	0	1	z0	z0
110989	3	Stift	1	v	v	1483	0	1	0	z0	1	z0
110989	3	Glas	1	b	b	3423	0	1	0	z0	1	z0
110989	2	Geschenk	1	b	b	1453	1	0	0	1	z0	z0
110989	3	Regenschirm	1	b	b	2426	0	1	0	z0	1	z0
130170	2	Hammer	1	n	n	4213	1	0	0	1	z0	z0
130170	3	Glas	1	b	b	2291	0	1	0	z0	1	z0
130170	2	Kamera	1	v	v	2127	1	0	0	1	z0	z0
130170	3	Büroklammer	1	n	n	2057	0	1	0	z0	1	z0
130170	3	Schlüssel	1	n	n	2566	0	1	0	z0	1	z0
130170	2	Korkenzieher	1	n	n	4471	1	0	0	1	z0	z0
130170	2	Flagge	1	v	v	2108	1	0	0	1	z0	z0
130170	3	Stift	1	v	v	1399	0	1	0	z0	1	z0
130170	2	Seife	1	b	b	1526	1	0	0	1	z0	z0
130170	3	Regenschirm	1	b	b	3088	0	1	0	z0	1	z0
130170	1	Kleiderbügel	1	n	n	1828	0	0	1	z0	z0	1
130170	1	Gabel	1	b	b	1802	0	0	1	z0	z0	1
130170	3	Handy	1	v	v	1522	0	1	0	z0	1	z0
130170	1	Spiegel	1	b	b	2316	0	0	1	z0	z0	1
130170	1	Computer	1	v	v	2191	0	0	1	z0	z0	1
130170	1	Rucksack	1	v	v	2102	0	0	1	z0	z0	1
130170	1	Brille	1	n	n	1818	0	0	1	z0	z0	1
130170	2	Geschenk	1	b	b	1769	1	0	0	1	z0	z0
140478	1	Kleiderbügel	1	n	n	2578	0	0	1	z0	z0	1
140478	3	Büroklammer	1	n	n	3050	0	1	0	z0	1	z0
140478	1	Spiegel	1	b	b	1656	0	0	1	z0	z0	1
140478	2	Korkenzieher	1	n	n	4172	1	0	0	1	z0	z0
140478	1	Rucksack	1	v	v	4669	0	0	1	z0	z0	1
140478	3	Regenschirm	1	b	b	1682	0	1	0	z0	1	z0
140478	2	Geschenk	1	b	b	2206	1	0	0	1	z0	z0
140478	3	Handy	1	v	v	1877	0	1	0	z0	1	z0
140478	1	Computer	1	v	v	3920	0	0	1	z0	z0	1
140478	3	Glas	1	b	b	3563	0	1	0	z0	1	z0
140478	2	Flagge	1	v	v	2452	1	0	0	1	z0	z0
140478	3	Stift	1	v	v	4241	0	1	0	z0	1	z0
140478	1	Brille	1	n	n	2575	0	0	1	z0	z0	1
140478	1	Gabel	1	b	b	2631	0	0	1	z0	z0	1
140478	2	Hammer	1	n	n	6956	1	0	0	1	z0	z0
160193	2	Flagge	1	v	v	1886	1	0	0	1	z0	z0
160193	3	Glas	1	b	b	1170	0	1	0	z0	1	z0
160193	1	Gabel	1	b	b	963	0	0	1	z0	z0	1
160193	2	Hammer	1	n	n	1706	1	0	0	1	z0	z0
160193	1	Computer	1	v	v	861	0	0	1	z0	z0	1
160193	2	Geschenk	1	b	b	778	1	0	0	1	z0	z0
160193	2	Seife	1	b	b	938	1	0	0	1	z0	z0
160193	1	Brille	1	n	n	1148	0	0	1	z0	z0	1
160193	1	Spiegel	1	b	b	1061	0	0	1	z0	z0	1
160193	2	Kamera	1	v	v	1226	1	0	0	1	z0	z0
160193	1	Kleiderbügel	1	n	n	1008	0	0	1	z0	z0	1
160193	2	Korkenzieher	1	n	n	1447	1	0	0	1	z0	z0
160193	3	Handy	1	v	v	972	0	1	0	z0	1	z0
160193	3	Schlüssel	1	n	n	1501	0	1	0	z0	1	z0
160193	3	Büroklammer	1	n	n	2233	0	1	0	z0	1	z0
160193	3	Regenschirm	1	b	b	1079	0	1	0	z0	1	z0
160193	1	Rucksack	1	v	v	1699	0	0	1	z0	z0	1
180491	3	Stift	1	v	v	1875	0	1	0	z0	1	z0
180491	3	Schlüssel	1	n	n	1207	0	1	0	z0	1	z0
180491	1	Gabel	1	b	b	1166	0	0	1	z0	z0	1
180491	2	Seife	1	b	b	1270	1	0	0	1	z0	z0
180491	1	Rucksack	1	v	v	890	0	0	1	z0	z0	1
180491	1	Kleiderbügel	1	n	n	1063	0	0	1	z0	z0	1
180491	1	Brille	1	n	n	3331	0	0	1	z0	z0	1
180491	2	Flagge	1	v	v	2741	1	0	0	1	z0	z0
180491	3	Regenschirm	1	b	b	1175	0	1	0	z0	1	z0
180491	1	Spiegel	1	b	b	1239	0	0	1	z0	z0	1
180491	2	Korkenzieher	1	n	n	1357	1	0	0	1	z0	z0
180491	3	Handy	1	v	v	1734	0	1	0	z0	1	z0
180491	1	Computer	1	v	v	1848	0	0	1	z0	z0	1
180491	3	Glas	1	b	b	973	0	1	0	z0	1	z0
180491	2	Kamera	1	v	v	2197	1	0	0	1	z0	z0
180491	2	Hammer	1	n	n	6764	1	0	0	1	z0	z0
180491	3	Büroklammer	1	n	n	2085	0	1	0	z0	1	z0
180491	2	Geschenk	1	b	b	1089	1	0	0	1	z0	z0
240669	1	Computer	1	v	v	2253	0	0	1	z0	z0	1
240669	2	Flagge	1	v	v	1167	1	0	0	1	z0	z0
240669	3	Glas	1	b	b	1254	0	1	0	z0	1	z0
240669	3	Büroklammer	1	n	n	1834	0	1	0	z0	1	z0
240669	1	Brille	1	n	n	2726	0	0	1	z0	z0	1
240669	2	Hammer	1	n	n	1093	1	0	0	1	z0	z0
240669	1	Kleiderbügel	1	n	n	1350	0	0	1	z0	z0	1
240669	1	Gabel	1	b	b	990	0	0	1	z0	z0	1
240669	2	Geschenk	1	b	b	1140	1	0	0	1	z0	z0
240669	2	Korkenzieher	1	n	n	1100	1	0	0	1	z0	z0
240669	3	Handy	1	v	v	1734	0	1	0	z0	1	z0
240669	3	Schlüssel	1	n	n	1094	0	1	0	z0	1	z0
240669	2	Seife	1	b	b	1013	1	0	0	1	z0	z0
240669	3	Stift	1	v	v	2135	0	1	0	z0	1	z0
240669	3	Regenschirm	1	b	b	1167	0	1	0	z0	1	z0
240669	2	Kamera	1	v	v	1166	1	0	0	1	z0	z0
280792	3	Büroklammer	1	n	n	1961	0	1	0	z0	1	z0
280792	3	Regenschirm	1	b	b	1754	0	1	0	z0	1	z0
280792	1	Gabel	1	b	b	1636	0	0	1	z0	z0	1
280792	1	Computer	1	v	v	1330	0	0	1	z0	z0	1
280792	2	Kamera	1	v	v	1877	1	0	0	1	z0	z0
280792	3	Stift	1	v	v	1921	0	1	0	z0	1	z0
280792	2	Flagge	1	v	v	1612	1	0	0	1	z0	z0
280792	3	Schlüssel	1	n	n	3315	0	1	0	z0	1	z0
280792	3	Handy	1	v	v	1295	0	1	0	z0	1	z0
280792	1	Kleiderbügel	1	n	n	1315	0	0	1	z0	z0	1
280792	2	Geschenk	1	b	b	1174	1	0	0	1	z0	z0
280792	1	Brille	1	n	n	1893	0	0	1	z0	z0	1
280792	1	Rucksack	1	v	v	2153	0	0	1	z0	z0	1
280792	2	Korkenzieher	1	n	n	2043	1	0	0	1	z0	z0
280792	2	Seife	1	b	b	2041	1	0	0	1	z0	z0
280792	1	Spiegel	1	b	b	1575	0	0	1	z0	z0	1
280792	3	Glas	1	b	b	3383	0	1	0	z0	1	z0
290385	1	Computer	1	v	v	3053	0	0	1	z0	z0	1
290385	3	Glas	1	b	b	2106	0	1	0	z0	1	z0
290385	2	Korkenzieher	1	n	n	1694	1	0	0	1	z0	z0
290385	3	Schlüssel	1	n	n	3681	0	1	0	z0	1	z0
290385	2	Geschenk	1	b	b	3653	1	0	0	1	z0	z0
290385	2	Seife	1	b	b	1779	1	0	0	1	z0	z0
290385	1	Rucksack	1	v	v	1971	0	0	1	z0	z0	1
290385	2	Flagge	1	v	v	1883	1	0	0	1	z0	z0
290385	2	Hammer	1	n	n	2159	1	0	0	1	z0	z0
290385	1	Spiegel	1	b	b	3072	0	0	1	z0	z0	1
290385	3	Handy	1	v	v	2964	0	1	0	z0	1	z0
290385	3	Regenschirm	1	b	b	1813	0	1	0	z0	1	z0
290385	1	Gabel	1	b	b	4900	0	0	1	z0	z0	1
290385	3	Stift	1	v	v	3848	0	1	0	z0	1	z0
290385	1	Kleiderbügel	1	n	n	1180	0	0	1	z0	z0	1
290385	3	Büroklammer	1	n	n	2236	0	1	0	z0	1	z0
290385	2	Kamera	1	v	v	5066	1	0	0	1	z0	z0
290990	3	Handy	1	v	v	1659	0	1	0	z0	1	z0
290990	3	Stift	1	v	v	2140	0	1	0	z0	1	z0
290990	1	Gabel	1	b	b	1852	0	0	1	z0	z0	1
290990	2	Korkenzieher	1	n	n	2311	1	0	0	1	z0	z0
290990	1	Kleiderbügel	1	n	n	2583	0	0	1	z0	z0	1
290990	1	Rucksack	1	v	v	1637	0	0	1	z0	z0	1
290990	1	Spiegel	1	b	b	1409	0	0	1	z0	z0	1
290990	1	Computer	1	v	v	1478	0	0	1	z0	z0	1
290990	3	Glas	1	b	b	2055	0	1	0	z0	1	z0
290990	3	Schlüssel	1	n	n	2610	0	1	0	z0	1	z0
290990	1	Brille	1	n	n	2127	0	0	1	z0	z0	1
290990	2	Flagge	1	v	v	1463	1	0	0	1	z0	z0
290990	3	Büroklammer	1	n	n	1690	0	1	0	z0	1	z0
290990	2	Seife	1	b	b	2651	1	0	0	1	z0	z0
290990	3	Regenschirm	1	b	b	2614	0	1	0	z0	1	z0
300591	2	Flagge	1	v	v	2321	1	0	0	1	z0	z0
300591	3	Glas	1	b	b	1860	0	1	0	z0	1	z0
300591	1	Spiegel	1	b	b	2481	0	0	1	z0	z0	1
300591	3	Schlüssel	1	n	n	2053	0	1	0	z0	1	z0
300591	1	Brille	1	n	n	1394	0	0	1	z0	z0	1
300591	1	Kleiderbügel	1	n	n	2002	0	0	1	z0	z0	1
300591	2	Korkenzieher	1	n	n	1305	1	0	0	1	z0	z0
300591	2	Hammer	1	n	n	2516	1	0	0	1	z0	z0
300591	1	Gabel	1	b	b	1694	0	0	1	z0	z0	1
300591	2	Kamera	1	v	v	2402	1	0	0	1	z0	z0
300591	1	Rucksack	1	v	v	2225	0	0	1	z0	z0	1
300591	2	Seife	1	b	b	3255	1	0	0	1	z0	z0
300591	3	Regenschirm	1	b	b	1293	0	1	0	z0	1	z0
300591	3	Büroklammer	1	n	n	1776	0	1	0	z0	1	z0
300591	1	Computer	1	v	v	1376	0	0	1	z0	z0	1
300591	2	Geschenk	1	b	b	1072	1	0	0	1	z0	z0
300591	3	Stift	1	v	v	1165	0	1	0	z0	1	z0
300591	3	Handy	1	v	v	1166	0	1	0	z0	1	z0
50157	3	Glas	1	b	b	2783	1	0	0	1	z0	z0
50157	3	Büroklammer	1	n	n	2580	1	0	0	1	z0	z0
50157	3	Schlüssel	1	n	n	3553	1	0	0	1	z0	z0
50157	2	Flagge	1	v	v	2783	0	0	1	z0	z0	1
50157	1	Gabel	1	b	b	2924	0	1	0	z0	1	z0
50157	1	Rucksack	1	v	v	4267	0	1	0	z0	1	z0
50157	2	Hammer	1	n	n	2484	0	0	1	z0	z0	1
50157	3	Regenschirm	1	b	b	1901	1	0	0	1	z0	z0
50157	2	Kamera	1	v	v	1847	0	0	1	z0	z0	1
50157	3	Handy	1	v	v	2058	1	0	0	1	z0	z0
50157	1	Kleiderbügel	1	n	n	2924	0	1	0	z0	1	z0
50157	1	Brille	1	n	n	2028	0	1	0	z0	1	z0
50157	2	Korkenzieher	1	n	n	3087	0	0	1	z0	z0	1
50157	1	Computer	1	v	v	2169	0	1	0	z0	1	z0
50157	2	Seife	1	b	b	2775	0	0	1	z0	z0	1
50157	3	Stift	1	v	v	3268	1	0	0	1	z0	z0
50157	2	Geschenk	1	b	b	1534	0	0	1	z0	z0	1
50157	1	Spiegel	1	b	b	2038	0	1	0	z0	1	z0
70164	1	Kleiderbügel	1	n	n	3748	0	1	0	z0	1	z0
70164	2	Flagge	1	v	v	1781	0	0	1	z0	z0	1
70164	1	Gabel	1	b	b	1037	0	1	0	z0	1	z0
70164	2	Kamera	1	v	v	1450	0	0	1	z0	z0	1
70164	2	Seife	1	b	b	2223	0	0	1	z0	z0	1
70164	1	Brille	1	n	n	1246	0	1	0	z0	1	z0
70164	2	Geschenk	1	b	b	1291	0	0	1	z0	z0	1
70164	3	Regenschirm	1	b	b	1446	1	0	0	1	z0	z0
70164	3	Handy	1	v	v	1468	1	0	0	1	z0	z0
70164	3	Schlüssel	1	n	n	1688	1	0	0	1	z0	z0
70164	2	Hammer	1	n	n	1164	0	0	1	z0	z0	1
70164	1	Rucksack	1	v	v	1629	0	1	0	z0	1	z0
70164	2	Korkenzieher	1	n	n	1131	0	0	1	z0	z0	1
70164	1	Spiegel	1	b	b	1117	0	1	0	z0	1	z0
70164	1	Computer	1	v	v	1288	0	1	0	z0	1	z0
70164	3	Stift	1	v	v	1764	1	0	0	1	z0	z0
70164	3	Glas	1	b	b	2149	1	0	0	1	z0	z0
70164	3	Büroklammer	1	n	n	1262	1	0	0	1	z0	z0
70294	3	Regenschirm	1	b	b	2500	1	0	0	1	z0	z0
70294	1	Computer	1	v	v	1288	0	1	0	z0	1	z0
70294	3	Stift	1	v	v	2748	1	0	0	1	z0	z0
70294	3	Büroklammer	1	n	n	2206	1	0	0	1	z0	z0
70294	3	Schlüssel	1	n	n	1997	1	0	0	1	z0	z0
70294	1	Brille	1	n	n	1941	0	1	0	z0	1	z0
70294	1	Kleiderbügel	1	n	n	2639	0	1	0	z0	1	z0
70294	1	Spiegel	1	b	b	2005	0	1	0	z0	1	z0
70294	1	Gabel	1	b	b	2861	0	1	0	z0	1	z0
70294	3	Glas	1	b	b	1858	1	0	0	1	z0	z0
70294	2	Hammer	1	n	n	1999	0	0	1	z0	z0	1
70294	2	Korkenzieher	1	n	n	2055	0	0	1	z0	z0	1
70294	2	Geschenk	1	b	b	1405	0	0	1	z0	z0	1
70294	2	Kamera	1	v	v	1117	0	0	1	z0	z0	1
70294	3	Handy	1	v	v	1512	1	0	0	1	z0	z0
70294	2	Flagge	1	v	v	1251	0	0	1	z0	z0	1
70294	2	Seife	1	b	b	3704	0	0	1	z0	z0	1
70294	1	Rucksack	1	v	v	2260	0	1	0	z0	1	z0
70295	2	Geschenk	1	b	b	1659	0	0	1	z0	z0	1
70295	2	Kamera	1	v	v	1376	0	0	1	z0	z0	1
70295	3	Glas	1	b	b	1025	1	0	0	1	z0	z0
70295	2	Hammer	1	n	n	983	0	0	1	z0	z0	1
70295	1	Gabel	1	b	b	1190	0	1	0	z0	1	z0
70295	3	Handy	1	v	v	1198	1	0	0	1	z0	z0
70295	3	Schlüssel	1	n	n	1718	1	0	0	1	z0	z0
70295	2	Seife	1	b	b	1105	0	0	1	z0	z0	1
70295	1	Brille	1	n	n	1213	0	1	0	z0	1	z0
70295	3	Stift	1	v	v	2508	1	0	0	1	z0	z0
70295	2	Flagge	1	v	v	1247	0	0	1	z0	z0	1
70295	1	Spiegel	1	b	b	1845	0	1	0	z0	1	z0
70295	3	Büroklammer	1	n	n	1387	1	0	0	1	z0	z0
70295	3	Regenschirm	1	b	b	1323	1	0	0	1	z0	z0
70295	1	Rucksack	1	v	v	1189	0	1	0	z0	1	z0
70295	1	Kleiderbügel	1	n	n	1557	0	1	0	z0	1	z0
70295	2	Korkenzieher	1	n	n	1262	0	0	1	z0	z0	1
70295	1	Computer	1	v	v	1387	0	1	0	z0	1	z0
70569	3	Stift	1	v	v	2073	1	0	0	1	z0	z0
70569	1	Kleiderbügel	1	n	n	2501	0	1	0	z0	1	z0
70569	1	Spiegel	1	b	b	2328	0	1	0	z0	1	z0
70569	3	Regenschirm	1	b	b	1746	1	0	0	1	z0	z0
70569	1	Computer	1	v	v	2214	0	1	0	z0	1	z0
70569	3	Handy	1	v	v	1149	1	0	0	1	z0	z0
70569	2	Kamera	1	v	v	1807	0	0	1	z0	z0	1
70569	2	Geschenk	1	b	b	1646	0	0	1	z0	z0	1
70569	3	Büroklammer	1	n	n	1755	1	0	0	1	z0	z0
70569	3	Schlüssel	1	n	n	1965	1	0	0	1	z0	z0
70569	2	Korkenzieher	1	n	n	1381	0	0	1	z0	z0	1
70569	1	Rucksack	1	v	v	1205	0	1	0	z0	1	z0
70569	2	Flagge	1	v	v	1789	0	0	1	z0	z0	1
70569	1	Brille	1	n	n	1525	0	1	0	z0	1	z0
70569	2	Hammer	1	n	n	1431	0	0	1	z0	z0	1
70569	3	Glas	1	b	b	1780	1	0	0	1	z0	z0
70569	2	Seife	1	b	b	1284	0	0	1	z0	z0	1
70995	3	Schlüssel	1	n	n	2070	1	0	0	1	z0	z0
70995	2	Korkenzieher	1	n	n	1827	0	0	1	z0	z0	1
70995	1	Brille	1	n	n	2842	0	1	0	z0	1	z0
70995	1	Spiegel	1	b	b	1591	0	1	0	z0	1	z0
70995	2	Geschenk	1	b	b	1415	0	0	1	z0	z0	1
70995	3	Glas	1	b	b	2125	1	0	0	1	z0	z0
70995	2	Kamera	1	v	v	2080	0	0	1	z0	z0	1
70995	2	Hammer	1	n	n	2467	0	0	1	z0	z0	1
70995	2	Seife	1	b	b	1903	0	0	1	z0	z0	1
70995	3	Stift	1	v	v	1499	1	0	0	1	z0	z0
70995	3	Büroklammer	1	n	n	3502	1	0	0	1	z0	z0
70995	1	Computer	1	v	v	2466	0	1	0	z0	1	z0
70995	1	Gabel	1	b	b	1567	0	1	0	z0	1	z0
70995	1	Rucksack	1	v	v	1887	0	1	0	z0	1	z0
70995	1	Kleiderbügel	1	n	n	1459	0	1	0	z0	1	z0
70995	2	Flagge	1	v	v	2208	0	0	1	z0	z0	1
70995	3	Regenschirm	1	b	b	2566	1	0	0	1	z0	z0
70995	3	Handy	1	v	v	1695	1	0	0	1	z0	z0
100784	2	Geschenk	1	b	b	2286	0	0	1	z0	z0	1
100784	2	Kamera	1	v	v	1730	0	0	1	z0	z0	1
100784	1	Computer	1	v	v	1765	0	1	0	z0	1	z0
100784	3	Stift	1	v	v	1853	1	0	0	1	z0	z0
100784	3	Schlüssel	1	n	n	1787	1	0	0	1	z0	z0
100784	2	Korkenzieher	1	n	n	2515	0	0	1	z0	z0	1
100784	2	Flagge	1	v	v	1767	0	0	1	z0	z0	1
100784	3	Regenschirm	1	b	b	1928	1	0	0	1	z0	z0
100784	1	Spiegel	1	b	b	1786	0	1	0	z0	1	z0
100784	1	Gabel	1	b	b	3123	0	1	0	z0	1	z0
100784	1	Brille	1	n	n	1766	0	1	0	z0	1	z0
100784	3	Handy	1	v	v	2295	1	0	0	1	z0	z0
100784	1	Rucksack	1	v	v	1427	0	1	0	z0	1	z0
100784	3	Glas	1	b	b	1033	1	0	0	1	z0	z0
100784	3	Büroklammer	1	n	n	1584	1	0	0	1	z0	z0
100784	1	Kleiderbügel	1	n	n	2784	0	1	0	z0	1	z0
100784	2	Hammer	1	n	n	2097	0	0	1	z0	z0	1
100784	2	Seife	1	b	b	1221	0	0	1	z0	z0	1
110392	3	Regenschirm	1	b	b	1462	1	0	0	1	z0	z0
110392	1	Computer	1	v	v	979	0	1	0	z0	1	z0
110392	1	Brille	1	n	n	1203	0	1	0	z0	1	z0
110392	2	Geschenk	1	b	b	1093	0	0	1	z0	z0	1
110392	1	Rucksack	1	v	v	1521	0	1	0	z0	1	z0
110392	3	Schlüssel	1	n	n	1772	1	0	0	1	z0	z0
110392	1	Spiegel	1	b	b	1364	0	1	0	z0	1	z0
110392	1	Kleiderbügel	1	n	n	2181	0	1	0	z0	1	z0
110392	3	Büroklammer	1	n	n	1541	1	0	0	1	z0	z0
110392	2	Flagge	1	v	v	1214	0	0	1	z0	z0	1
110392	2	Seife	1	b	b	1093	0	0	1	z0	z0	1
110392	3	Handy	1	v	v	1249	1	0	0	1	z0	z0
110392	1	Gabel	1	b	b	1662	0	1	0	z0	1	z0
110392	2	Korkenzieher	1	n	n	1107	0	0	1	z0	z0	1
110392	2	Hammer	1	n	n	1341	0	0	1	z0	z0	1
110392	3	Stift	1	v	v	1639	1	0	0	1	z0	z0
170683	1	Kleiderbügel	1	n	n	2938	0	1	0	z0	1	z0
170683	3	Regenschirm	1	b	b	2697	1	0	0	1	z0	z0
170683	3	Glas	1	b	b	2618	1	0	0	1	z0	z0
170683	1	Computer	1	v	v	1174	0	1	0	z0	1	z0
170683	3	Büroklammer	1	n	n	1765	1	0	0	1	z0	z0
170683	3	Handy	1	v	v	1387	1	0	0	1	z0	z0
170683	2	Seife	1	b	b	1546	0	0	1	z0	z0	1
170683	1	Gabel	1	b	b	3136	0	1	0	z0	1	z0
170683	1	Brille	1	n	n	1319	0	1	0	z0	1	z0
170683	2	Korkenzieher	1	n	n	2472	0	0	1	z0	z0	1
170683	2	Geschenk	1	b	b	1034	0	0	1	z0	z0	1
170683	3	Schlüssel	1	n	n	1335	1	0	0	1	z0	z0
170683	1	Spiegel	1	b	b	1255	0	1	0	z0	1	z0
170683	2	Flagge	1	v	v	1435	0	0	1	z0	z0	1
170683	1	Rucksack	1	v	v	1591	0	1	0	z0	1	z0
170683	3	Stift	1	v	v	1478	1	0	0	1	z0	z0
170683	2	Kamera	1	v	v	2064	0	0	1	z0	z0	1
211292	2	Geschenk	1	b	b	1538	0	0	1	z0	z0	1
211292	1	Spiegel	1	b	b	1724	0	1	0	z0	1	z0
211292	2	Flagge	1	v	v	1190	0	0	1	z0	z0	1
211292	1	Rucksack	1	v	v	1342	0	1	0	z0	1	z0
211292	3	Büroklammer	1	n	n	1360	1	0	0	1	z0	z0
211292	3	Handy	1	v	v	1088	1	0	0	1	z0	z0
211292	3	Stift	1	v	v	1124	1	0	0	1	z0	z0
211292	3	Glas	1	b	b	1007	1	0	0	1	z0	z0
211292	1	Kleiderbügel	1	n	n	1340	0	1	0	z0	1	z0
211292	2	Hammer	1	n	n	1342	0	0	1	z0	z0	1
211292	2	Kamera	1	v	v	1407	0	0	1	z0	z0	1
211292	3	Schlüssel	1	n	n	1286	1	0	0	1	z0	z0
211292	1	Gabel	1	b	b	1266	0	1	0	z0	1	z0
211292	2	Korkenzieher	1	n	n	1695	0	0	1	z0	z0	1
211292	1	Computer	1	v	v	1482	0	1	0	z0	1	z0
211292	1	Brille	1	n	n	1846	0	1	0	z0	1	z0
211292	2	Seife	1	b	b	1227	0	0	1	z0	z0	1
211292	3	Regenschirm	1	b	b	1698	1	0	0	1	z0	z0
220794	2	Kamera	1	v	v	3472	0	0	1	z0	z0	1
220794	1	Gabel	1	b	b	2228	0	1	0	z0	1	z0
220794	2	Geschenk	1	b	b	1346	0	0	1	z0	z0	1
220794	3	Handy	1	v	v	1756	1	0	0	1	z0	z0
220794	2	Hammer	1	n	n	1989	0	0	1	z0	z0	1
220794	1	Rucksack	1	v	v	1853	0	1	0	z0	1	z0
220794	3	Stift	1	v	v	1658	1	0	0	1	z0	z0
220794	3	Schlüssel	1	n	n	1951	1	0	0	1	z0	z0
220794	1	Kleiderbügel	1	n	n	1409	0	1	0	z0	1	z0
220794	1	Spiegel	1	b	b	1287	0	1	0	z0	1	z0
220794	2	Korkenzieher	1	n	n	2075	0	0	1	z0	z0	1
220794	2	Flagge	1	v	v	1471	0	0	1	z0	z0	1
220794	2	Seife	1	b	b	1948	0	0	1	z0	z0	1
220794	3	Regenschirm	1	b	b	1630	1	0	0	1	z0	z0
220794	3	Glas	1	b	b	2788	1	0	0	1	z0	z0
220794	3	Büroklammer	1	n	n	1971	1	0	0	1	z0	z0
220794	1	Computer	1	v	v	1755	0	1	0	z0	1	z0
220794	1	Brille	1	n	n	3341	0	1	0	z0	1	z0
231274	1	Gabel	1	b	b	1766	0	1	0	z0	1	z0
231274	3	Regenschirm	1	b	b	1742	1	0	0	1	z0	z0
231274	3	Schlüssel	1	n	n	2181	1	0	0	1	z0	z0
231274	1	Computer	1	v	v	1205	0	1	0	z0	1	z0
231274	2	Seife	1	b	b	1469	0	0	1	z0	z0	1
231274	1	Brille	1	n	n	2553	0	1	0	z0	1	z0
231274	1	Kleiderbügel	1	n	n	2797	0	1	0	z0	1	z0
231274	2	Korkenzieher	1	n	n	1307	0	0	1	z0	z0	1
231274	2	Flagge	1	v	v	6023	0	0	1	z0	z0	1
231274	2	Hammer	1	n	n	2509	0	0	1	z0	z0	1
231274	1	Rucksack	1	v	v	1408	0	1	0	z0	1	z0
231274	3	Handy	1	v	v	1958	1	0	0	1	z0	z0
231274	3	Büroklammer	1	n	n	2031	1	0	0	1	z0	z0
231274	2	Geschenk	1	b	b	1749	0	0	1	z0	z0	1
231274	2	Kamera	1	v	v	3807	0	0	1	z0	z0	1
270155	2	Geschenk	1	b	b	2221	0	0	1	z0	z0	1
270155	3	Regenschirm	1	b	b	2060	1	0	0	1	z0	z0
270155	3	Glas	1	b	b	1664	1	0	0	1	z0	z0
270155	2	Flagge	1	v	v	1589	0	0	1	z0	z0	1
270155	1	Computer	1	v	v	1301	0	1	0	z0	1	z0
270155	3	Büroklammer	1	n	n	1225	1	0	0	1	z0	z0
270155	2	Korkenzieher	1	n	n	1351	0	0	1	z0	z0	1
270155	2	Kamera	1	v	v	1216	0	0	1	z0	z0	1
270155	3	Handy	1	v	v	1719	1	0	0	1	z0	z0
270155	1	Spiegel	1	b	b	1345	0	1	0	z0	1	z0
270155	2	Hammer	1	n	n	1563	0	0	1	z0	z0	1
270155	3	Stift	1	v	v	988	1	0	0	1	z0	z0
270155	1	Rucksack	1	v	v	1044	0	1	0	z0	1	z0
270155	3	Schlüssel	1	n	n	1425	1	0	0	1	z0	z0
270155	2	Seife	1	b	b	1511	0	0	1	z0	z0	1
270155	1	Kleiderbügel	1	n	n	1314	0	1	0	z0	1	z0
270155	1	Brille	1	n	n	1988	0	1	0	z0	1	z0
270155	1	Gabel	1	b	b	1484	0	1	0	z0	1	z0
270354	1	Rucksack	1	v	v	3930	0	1	0	z0	1	z0
270354	2	Korkenzieher	1	n	n	6417	0	0	1	z0	z0	1
270354	1	Spiegel	1	b	b	3154	0	1	0	z0	1	z0
270354	3	Schlüssel	1	n	n	3041	1	0	0	1	z0	z0
270354	1	Computer	1	v	v	2020	0	1	0	z0	1	z0
270354	1	Kleiderbügel	1	n	n	3392	0	1	0	z0	1	z0
270354	2	Seife	1	b	b	4972	0	0	1	z0	z0	1
270354	1	Gabel	1	b	b	2864	0	1	0	z0	1	z0
270354	3	Handy	1	v	v	2322	1	0	0	1	z0	z0
270354	2	Geschenk	1	b	b	4371	0	0	1	z0	z0	1
270354	2	Hammer	1	n	n	3399	0	0	1	z0	z0	1
270354	3	Regenschirm	1	b	b	3747	1	0	0	1	z0	z0
270354	3	Stift	1	v	v	3417	1	0	0	1	z0	z0
270354	3	Glas	1	b	b	4740	1	0	0	1	z0	z0
270354	2	Flagge	1	v	v	2066	0	0	1	z0	z0	1
270354	2	Kamera	1	v	v	2628	0	0	1	z0	z0	1
270354	1	Brille	1	n	n	4080	0	1	0	z0	1	z0
270354	3	Büroklammer	1	n	n	3464	1	0	0	1	z0	z0
281186	3	Handy	1	v	v	2005	1	0	0	1	z0	z0
281186	1	Gabel	1	b	b	1829	0	1	0	z0	1	z0
281186	1	Rucksack	1	v	v	2507	0	1	0	z0	1	z0
281186	1	Computer	1	v	v	1814	0	1	0	z0	1	z0
281186	3	Regenschirm	1	b	b	1581	1	0	0	1	z0	z0
281186	1	Kleiderbügel	1	n	n	3885	0	1	0	z0	1	z0
281186	2	Seife	1	b	b	3185	0	0	1	z0	z0	1
281186	3	Büroklammer	1	n	n	2497	1	0	0	1	z0	z0
281186	2	Korkenzieher	1	n	n	2796	0	0	1	z0	z0	1
281186	1	Brille	1	n	n	2321	0	1	0	z0	1	z0
281186	3	Stift	1	v	v	2131	1	0	0	1	z0	z0
281186	2	Hammer	1	n	n	1709	0	0	1	z0	z0	1
281186	2	Kamera	1	v	v	1960	0	0	1	z0	z0	1
281186	1	Spiegel	1	b	b	3401	0	1	0	z0	1	z0
281186	2	Geschenk	1	b	b	2886	0	0	1	z0	z0	1
281186	3	Schlüssel	1	n	n	3690	1	0	0	1	z0	z0
290785	1	Spiegel	1	b	b	1907	0	1	0	z0	1	z0
290785	2	Geschenk	1	b	b	1822	0	0	1	z0	z0	1
290785	2	Flagge	1	v	v	1189	0	0	1	z0	z0	1
290785	1	Rucksack	1	v	v	2869	0	1	0	z0	1	z0
290785	3	Regenschirm	1	b	b	1354	1	0	0	1	z0	z0
290785	3	Büroklammer	1	n	n	1987	1	0	0	1	z0	z0
290785	2	Seife	1	b	b	1187	0	0	1	z0	z0	1
290785	2	Korkenzieher	1	n	n	1797	0	0	1	z0	z0	1
290785	1	Gabel	1	b	b	1765	0	1	0	z0	1	z0
290785	3	Handy	1	v	v	1734	1	0	0	1	z0	z0
290785	1	Computer	1	v	v	2200	0	1	0	z0	1	z0
290785	3	Schlüssel	1	n	n	2038	1	0	0	1	z0	z0
290785	3	Stift	1	v	v	1236	1	0	0	1	z0	z0
290785	2	Kamera	1	v	v	1466	0	0	1	z0	z0	1
290785	1	Brille	1	n	n	1575	0	1	0	z0	1	z0
290785	1	Kleiderbügel	1	n	n	1239	0	1	0	z0	1	z0
290785	3	Glas	1	b	b	2005	1	0	0	1	z0	z0
310796	2	Kamera	1	v	v	2816	0	0	1	z0	z0	1
310796	3	Handy	1	v	v	1935	1	0	0	1	z0	z0
310796	3	Büroklammer	1	n	n	2393	1	0	0	1	z0	z0
310796	1	Brille	1	n	n	3100	0	1	0	z0	1	z0
310796	3	Schlüssel	1	n	n	3071	1	0	0	1	z0	z0
310796	2	Seife	1	b	b	3580	0	0	1	z0	z0	1
310796	2	Hammer	1	n	n	4172	0	0	1	z0	z0	1
310796	2	Geschenk	1	b	b	2693	0	0	1	z0	z0	1
310796	2	Korkenzieher	1	n	n	1752	0	0	1	z0	z0	1
310796	1	Spiegel	1	b	b	2042	0	1	0	z0	1	z0
310796	1	Kleiderbügel	1	n	n	1934	0	1	0	z0	1	z0
310796	3	Stift	1	v	v	1080	1	0	0	1	z0	z0
310796	1	Rucksack	1	v	v	3140	0	1	0	z0	1	z0
310796	2	Flagge	1	v	v	1294	0	0	1	z0	z0	1
310796	1	Computer	1	v	v	3593	0	1	0	z0	1	z0
310796	1	Gabel	1	b	b	3872	0	1	0	z0	1	z0
