# Supplementary material for: Positive effects of grasping virtual objects on memory for novel words in a second language
Source: Sci Rep. 2020 Jul 1;10:10760. doi: 10.1038/s41598-020-67539-9 (PMC7329851; doi:10.1038/s41598-020-67539-9)
Supplement: Supplementary file 3 — Supplementary file3 (XLSX 54 kb) [file 41598_2020_67539_MOESM3_ESM.xlsx]

## Sheet: Recognition_Pictures
Subject	Picture	Slide1.ACC	Slide1.CRESP	Slide1.RESP	RT	AV	AVO	AVOG	filter_$	LOg10RT	AVrecoded	AVOrecoded	AVOGrecoded
50177	Gabel_bekoni_5.jpg	1	b	b	1718	1	0	0	1	3.23502	1	z0	z0
50177	Brille_toze_3.jpg	1	n	n	1124	1	0	0	1	3.05077	1	z0	z0
50177	Computer_bofe_1.jpg	1	v	v	1476	1	0	0	1	3.16909	1	z0	z0
50177	Rucksack_mebeti_4.jpg	1	v	v	1282	1	0	0	1	3.10789	1	z0	z0
50177	Kleiderbügel_dalo_6.jpg	1	n	n	1364	1	0	0	1	3.13481	1	z0	z0
50177	Spiegel_wasute_2.jpg	1	b	b	1375	1	0	0	1	3.1383	1	z0	z0
50177	Kamera_dawu_7.jpg	1	v	v	1406	0	1	0	1	3.14799	z0	1	z0
50177	Hammer_lefa_9.jpg	1	n	n	1450	0	1	0	1	3.16137	z0	1	z0
50177	Flagge_nabita_10.jpg	1	v	v	1156	0	1	0	1	3.06296	z0	1	z0
50177	Korkenzieher_redu_12.jpg	1	n	n	1185	0	1	0	1	3.07372	z0	1	z0
50177	Geschenk_fapoge_8.jpg	1	b	b	988	0	1	0	1	2.99476	z0	1	z0
50177	Seife_dotewe_11.jpg	1	b	b	2363	0	1	0	1	3.37346	z0	1	z0
50177	Regenschirm_boruda_17.jpg	1	b	b	1108	0	0	1	1	3.04454	z0	z0	1
50177	Glas_sokitu_14.jpg	1	b	b	1163	0	0	1	1	3.06558	z0	z0	1
50177	Büroklammer_zobu_18.jpg	1	n	n	986	0	0	1	1	2.99388	z0	z0	1
50177	Handy_igro_13.jpg	1	v	v	1647	0	0	1	1	3.21669	z0	z0	1
50177	Schlüssel_dupi_15.jpg	1	n	n	995	0	0	1	1	2.99782	z0	z0	1
50177	Stift_dizela_16.jpg	1	v	v	1609	0	0	1	1	3.20656	z0	z0	1
50198	Spiegel_wasute_2.jpg	1	b	b	2780	1	0	0	1	3.44404	1	z0	z0
50198	Computer_bofe_1.jpg	1	v	v	1554	1	0	0	1	3.19145	1	z0	z0
50198	Brille_toze_3.jpg	1	n	n	2125	1	0	0	1	3.32736	1	z0	z0
50198	Kleiderbügel_dalo_6.jpg	1	n	n	2862	1	0	0	1	3.45667	1	z0	z0
50198	Rucksack_mebeti_4.jpg	1	v	v	1508	1	0	0	1	3.1784	1	z0	z0
50198	Gabel_bekoni_5.jpg	1	b	b	683	1	0	0	1	2.83442	1	z0	z0
50198	Kamera_dawu_7.jpg	1	v	v	1009	0	1	0	1	3.00389	z0	1	z0
50198	Hammer_lefa_9.jpg	1	n	n	828	0	1	0	1	2.91803	z0	1	z0
50198	Seife_dotewe_11.jpg	1	b	b	3120	0	1	0	1	3.49415	z0	1	z0
50198	Korkenzieher_redu_12.jpg	1	n	n	991	0	1	0	1	2.99607	z0	1	z0
50198	Flagge_nabita_10.jpg	1	v	v	764	0	1	0	1	2.88309	z0	1	z0
50198	Geschenk_fapoge_8.jpg	1	b	b	880	0	1	0	1	2.94448	z0	1	z0
50198	Glas_sokitu_14.jpg	1	b	b	2080	0	0	1	1	3.31806	z0	z0	1
50198	Handy_igro_13.jpg	1	v	v	1162	0	0	1	1	3.06521	z0	z0	1
50198	Stift_dizela_16.jpg	1	v	v	1113	0	0	1	1	3.0465	z0	z0	1
50198	Büroklammer_zobu_18.jpg	1	n	n	1042	0	0	1	1	3.01787	z0	z0	1
50198	Schlüssel_dupi_15.jpg	1	n	n	1021	0	0	1	1	3.00903	z0	z0	1
50198	Regenschirm_boruda_17.jpg	1	b	b	828	0	0	1	1	2.91803	z0	z0	1
60956	Spiegel_wasute_2.jpg	1	b	b	3297	1	0	0	0	3.51812	1	z0	z0
60956	Computer_bofe_1.jpg	1	v	v	3026	1	0	0	1	3.48087	1	z0	z0
60956	Brille_toze_3.jpg	1	n	n	1946	1	0	0	1	3.28914	1	z0	z0
60956	Kleiderbügel_dalo_6.jpg	1	n	n	3330	1	0	0	0	3.52244	1	z0	z0
60956	Rucksack_mebeti_4.jpg	1	v	v	2469	1	0	0	1	3.39252	1	z0	z0
60956	Gabel_bekoni_5.jpg	1	b	b	1213	1	0	0	1	3.08386	1	z0	z0
60956	Hammer_lefa_9.jpg	1	n	n	2573	0	1	0	1	3.41044	z0	1	z0
60956	Seife_dotewe_11.jpg	1	b	b	3084	0	1	0	1	3.48911	z0	1	z0
60956	Kamera_dawu_7.jpg	1	v	v	2757	0	1	0	1	3.44044	z0	1	z0
60956	Geschenk_fapoge_8.jpg	1	b	b	1241	0	1	0	1	3.09377	z0	1	z0
60956	Korkenzieher_redu_12.jpg	1	n	n	1899	0	1	0	1	3.27852	z0	1	z0
60956	Glas_sokitu_14.jpg	1	b	b	1156	0	0	1	1	3.06296	z0	z0	1
60956	Regenschirm_boruda_17.jpg	1	b	b	1949	0	0	1	1	3.28981	z0	z0	1
60956	Schlüssel_dupi_15.jpg	1	n	n	1508	0	0	1	1	3.1784	z0	z0	1
60956	Büroklammer_zobu_18.jpg	1	n	n	1557	0	0	1	1	3.19229	z0	z0	1
60956	Handy_igro_13.jpg	1	v	v	2180	0	0	1	1	3.33846	z0	z0	1
60956	Stift_dizela_16.jpg	1	v	v	1835	0	0	1	1	3.26364	z0	z0	1
80843	Spiegel_wasute_2.jpg	1	b	b	1502	1	0	0	1	3.17667	1	z0	z0
80843	Rucksack_mebeti_4.jpg	1	v	v	1409	1	0	0	1	3.14891	1	z0	z0
80843	Computer_bofe_1.jpg	1	v	v	1679	1	0	0	1	3.22505	1	z0	z0
80843	Kamera_dawu_7.jpg	1	v	v	1646	0	1	0	1	3.21643	z0	1	z0
80843	Seife_dotewe_11.jpg	1	b	b	1380	0	1	0	1	3.13988	z0	1	z0
80843	Flagge_nabita_10.jpg	1	v	v	1898	0	1	0	1	3.2783	z0	1	z0
80843	Geschenk_fapoge_8.jpg	1	b	b	1250	0	1	0	1	3.09691	z0	1	z0
80843	Korkenzieher_redu_12.jpg	1	n	n	2885	0	1	0	1	3.46015	z0	1	z0
80843	Hammer_lefa_9.jpg	1	n	n	1735	0	1	0	1	3.2393	z0	1	z0
80843	Stift_dizela_16.jpg	1	v	v	3251	0	0	1	0	3.51202	z0	z0	1
80843	Regenschirm_boruda_17.jpg	1	b	b	1490	0	0	1	1	3.17319	z0	z0	1
80843	Glas_sokitu_14.jpg	1	b	b	1651	0	0	1	1	3.21775	z0	z0	1
80843	Schlüssel_dupi_15.jpg	1	n	n	974	0	0	1	1	2.98856	z0	z0	1
80843	Büroklammer_zobu_18.jpg	1	n	n	2982	0	0	1	1	3.47451	z0	z0	1
80843	Handy_igro_13.jpg	1	v	v	1852	0	0	1	1	3.26764	z0	z0	1
80884	Kleiderbügel_dalo_6.jpg	1	n	n	800	1	0	0	1	2.90309	1	z0	z0
80884	Rucksack_mebeti_4.jpg	1	v	v	825	1	0	0	1	2.91645	1	z0	z0
80884	Gabel_bekoni_5.jpg	1	b	b	1369	1	0	0	1	3.1364	1	z0	z0
80884	Spiegel_wasute_2.jpg	1	b	b	468	1	0	0	1	2.67025	1	z0	z0
80884	Brille_toze_3.jpg	1	n	n	1050	1	0	0	1	3.02119	1	z0	z0
80884	Computer_bofe_1.jpg	1	v	v	2054	1	0	0	1	3.3126	1	z0	z0
80884	Korkenzieher_redu_12.jpg	1	n	n	911	0	1	0	1	2.95952	z0	1	z0
80884	Kamera_dawu_7.jpg	1	v	v	582	0	1	0	1	2.76492	z0	1	z0
80884	Seife_dotewe_11.jpg	1	b	b	469	0	1	0	1	2.67117	z0	1	z0
80884	Hammer_lefa_9.jpg	1	n	n	813	0	1	0	1	2.91009	z0	1	z0
80884	Geschenk_fapoge_8.jpg	1	b	b	511	0	1	0	1	2.70842	z0	1	z0
80884	Flagge_nabita_10.jpg	1	v	v	718	0	1	0	1	2.85612	z0	1	z0
80884	Büroklammer_zobu_18.jpg	1	n	n	946	0	0	1	1	2.97589	z0	z0	1
80884	Handy_igro_13.jpg	1	v	v	753	0	0	1	1	2.87679	z0	z0	1
80884	Regenschirm_boruda_17.jpg	1	b	b	730	0	0	1	1	2.86332	z0	z0	1
80884	Stift_dizela_16.jpg	1	v	v	730	0	0	1	1	2.86332	z0	z0	1
80884	Glas_sokitu_14.jpg	1	b	b	512	0	0	1	1	2.70927	z0	z0	1
80884	Schlüssel_dupi_15.jpg	1	n	n	881	0	0	1	1	2.94498	z0	z0	1
121048	Computer_bofe_1.jpg	1	v	v	1363	1	0	0	1	3.1345	1	z0	z0
121048	Rucksack_mebeti_4.jpg	1	v	v	2460	1	0	0	1	3.39094	1	z0	z0
121048	Gabel_bekoni_5.jpg	1	b	b	2564	1	0	0	1	3.40892	1	z0	z0
121048	Brille_toze_3.jpg	1	n	n	1521	1	0	0	1	3.18213	1	z0	z0
121048	Kleiderbügel_dalo_6.jpg	1	n	n	1424	1	0	0	1	3.15351	1	z0	z0
121048	Kamera_dawu_7.jpg	1	v	v	2156	0	1	0	1	3.33365	z0	1	z0
121048	Geschenk_fapoge_8.jpg	1	b	b	1464	0	1	0	1	3.16554	z0	1	z0
121048	Korkenzieher_redu_12.jpg	1	n	n	2008	0	1	0	1	3.30276	z0	1	z0
121048	Flagge_nabita_10.jpg	1	v	v	1733	0	1	0	1	3.2388	z0	1	z0
121048	Hammer_lefa_9.jpg	1	n	n	1811	0	1	0	1	3.25792	z0	1	z0
121048	Seife_dotewe_11.jpg	1	b	b	2256	0	1	0	1	3.35334	z0	1	z0
121048	Büroklammer_zobu_18.jpg	1	n	n	2009	0	0	1	1	3.30298	z0	z0	1
121048	Regenschirm_boruda_17.jpg	1	b	b	1144	0	0	1	1	3.05843	z0	z0	1
121048	Schlüssel_dupi_15.jpg	1	n	n	2279	0	0	1	1	3.35774	z0	z0	1
121048	Handy_igro_13.jpg	1	v	v	1329	0	0	1	1	3.12352	z0	z0	1
121048	Glas_sokitu_14.jpg	1	b	b	1295	0	0	1	1	3.11227	z0	z0	1
121048	Stift_dizela_16.jpg	1	v	v	1953	0	0	1	1	3.2907	z0	z0	1
130155	Kleiderbügel_dalo_6.jpg	1	n	n	6900	1	0	0	0	3.83885	1	z0	z0
130155	Gabel_bekoni_5.jpg	1	b	b	1763	1	0	0	1	3.24625	1	z0	z0
130155	Spiegel_wasute_2.jpg	1	b	b	1271	1	0	0	1	3.10415	1	z0	z0
130155	Computer_bofe_1.jpg	1	v	v	2594	1	0	0	1	3.41397	1	z0	z0
130155	Rucksack_mebeti_4.jpg	1	v	v	1899	1	0	0	1	3.27852	1	z0	z0
130155	Flagge_nabita_10.jpg	1	v	v	1750	0	1	0	1	3.24304	z0	1	z0
130155	Geschenk_fapoge_8.jpg	1	b	b	971	0	1	0	1	2.98722	z0	1	z0
130155	Seife_dotewe_11.jpg	1	b	b	1560	0	1	0	1	3.19312	z0	1	z0
130155	Kamera_dawu_7.jpg	1	v	v	1663	0	1	0	1	3.22089	z0	1	z0
130155	Korkenzieher_redu_12.jpg	1	n	n	1248	0	1	0	1	3.09621	z0	1	z0
130155	Hammer_lefa_9.jpg	1	n	n	1794	0	1	0	1	3.25382	z0	1	z0
130155	Büroklammer_zobu_18.jpg	1	n	n	4499	0	0	1	0	3.65312	z0	z0	1
130155	Stift_dizela_16.jpg	1	v	v	1532	0	0	1	1	3.18526	z0	z0	1
130155	Regenschirm_boruda_17.jpg	1	b	b	878	0	0	1	1	2.94349	z0	z0	1
130155	Glas_sokitu_14.jpg	1	b	b	1783	0	0	1	1	3.25115	z0	z0	1
130155	Schlüssel_dupi_15.jpg	1	n	n	1453	0	0	1	1	3.16227	z0	z0	1
130155	Handy_igro_13.jpg	1	v	v	1111	0	0	1	1	3.04571	z0	z0	1
130278	Computer_bofe_1.jpg	1	v	v	2618	1	0	0	1	3.41797	1	z0	z0
130278	Spiegel_wasute_2.jpg	1	b	b	842	1	0	0	1	2.92531	1	z0	z0
130278	Rucksack_mebeti_4.jpg	1	v	v	1145	1	0	0	1	3.05881	1	z0	z0
130278	Kleiderbügel_dalo_6.jpg	1	n	n	1465	1	0	0	1	3.16584	1	z0	z0
130278	Gabel_bekoni_5.jpg	1	b	b	696	1	0	0	1	2.84261	1	z0	z0
130278	Brille_toze_3.jpg	1	n	n	982	1	0	0	1	2.99211	1	z0	z0
130278	Hammer_lefa_9.jpg	1	n	n	867	0	1	0	1	2.93802	z0	1	z0
130278	Geschenk_fapoge_8.jpg	1	b	b	610	0	1	0	1	2.78533	z0	1	z0
130278	Korkenzieher_redu_12.jpg	1	n	n	1220	0	1	0	1	3.08636	z0	1	z0
130278	Seife_dotewe_11.jpg	1	b	b	1537	0	1	0	1	3.18667	z0	1	z0
130278	Kamera_dawu_7.jpg	1	v	v	1367	0	1	0	1	3.13577	z0	1	z0
130278	Büroklammer_zobu_18.jpg	1	n	n	1285	0	0	1	1	3.1089	z0	z0	1
130278	Handy_igro_13.jpg	1	v	v	950	0	0	1	1	2.97772	z0	z0	1
130278	Glas_sokitu_14.jpg	1	b	b	2196	0	0	1	1	3.34163	z0	z0	1
130278	Regenschirm_boruda_17.jpg	1	b	b	1420	0	0	1	1	3.15229	z0	z0	1
130278	Schlüssel_dupi_15.jpg	1	n	n	912	0	0	1	1	2.95999	z0	z0	1
140389	Computer_bofe_1.jpg	1	v	v	2192	1	0	0	1	3.34084	1	z0	z0
140389	Kleiderbügel_dalo_6.jpg	1	n	n	661	1	0	0	1	2.8202	1	z0	z0
140389	Gabel_bekoni_5.jpg	1	b	b	1134	1	0	0	1	3.05461	1	z0	z0
140389	Brille_toze_3.jpg	1	n	n	1339	1	0	0	1	3.12678	1	z0	z0
140389	Spiegel_wasute_2.jpg	1	b	b	2919	1	0	0	1	3.46523	1	z0	z0
140389	Flagge_nabita_10.jpg	1	v	v	1379	0	1	0	1	3.13956	z0	1	z0
140389	Hammer_lefa_9.jpg	1	n	n	1087	0	1	0	1	3.03623	z0	1	z0
140389	Kamera_dawu_7.jpg	1	v	v	953	0	1	0	1	2.97909	z0	1	z0
140389	Korkenzieher_redu_12.jpg	1	n	n	1142	0	1	0	1	3.05767	z0	1	z0
140389	Seife_dotewe_11.jpg	1	b	b	1423	0	1	0	1	3.1532	z0	1	z0
140389	Geschenk_fapoge_8.jpg	1	b	b	967	0	1	0	1	2.98543	z0	1	z0
140389	Regenschirm_boruda_17.jpg	1	b	b	1109	0	0	1	1	3.04493	z0	z0	1
140389	Stift_dizela_16.jpg	1	v	v	1223	0	0	1	1	3.08743	z0	z0	1
140389	Glas_sokitu_14.jpg	1	b	b	1546	0	0	1	1	3.18921	z0	z0	1
140389	Handy_igro_13.jpg	1	v	v	1129	0	0	1	1	3.05269	z0	z0	1
140389	Büroklammer_zobu_18.jpg	1	n	n	1042	0	0	1	1	3.01787	z0	z0	1
170893	Brille_toze_3.jpg	1	n	n	1117	1	0	0	1	3.04805	1	z0	z0
170893	Spiegel_wasute_2.jpg	1	b	b	728	1	0	0	1	2.86213	1	z0	z0
170893	Computer_bofe_1.jpg	1	v	v	576	1	0	0	1	2.76042	1	z0	z0
170893	Kleiderbügel_dalo_6.jpg	1	n	n	862	1	0	0	1	2.93551	1	z0	z0
170893	Rucksack_mebeti_4.jpg	1	v	v	2196	1	0	0	1	3.34163	1	z0	z0
170893	Gabel_bekoni_5.jpg	1	b	b	557	1	0	0	1	2.74586	1	z0	z0
170893	Korkenzieher_redu_12.jpg	1	n	n	1444	0	1	0	1	3.15957	z0	1	z0
170893	Kamera_dawu_7.jpg	1	v	v	615	0	1	0	1	2.78888	z0	1	z0
170893	Geschenk_fapoge_8.jpg	1	b	b	1273	0	1	0	1	3.10483	z0	1	z0
170893	Seife_dotewe_11.jpg	1	b	b	1948	0	1	0	1	3.28959	z0	1	z0
170893	Flagge_nabita_10.jpg	1	v	v	592	0	1	0	1	2.77232	z0	1	z0
170893	Hammer_lefa_9.jpg	1	n	n	1282	0	1	0	1	3.10789	z0	1	z0
170893	Regenschirm_boruda_17.jpg	1	b	b	1084	0	0	1	1	3.03503	z0	z0	1
170893	Büroklammer_zobu_18.jpg	1	n	n	950	0	0	1	1	2.97772	z0	z0	1
1180567	Rucksack_mebeti_4.jpg	1	v	v	1557	1	0	0	1	3.19229	1	z0	z0
1180567	Kleiderbügel_dalo_6.jpg	1	n	n	2077	1	0	0	1	3.31744	1	z0	z0
1180567	Hammer_lefa_9.jpg	1	n	n	4555	0	1	0	0	3.65849	z0	1	z0
1180567	Kamera_dawu_7.jpg	1	v	v	2208	0	1	0	1	3.344	z0	1	z0
1180567	Glas_sokitu_14.jpg	1	b	b	3026	0	0	1	1	3.48087	z0	z0	1
180967	Brille_toze_3.jpg	1	n	n	1141	1	0	0	1	3.05729	1	z0	z0
180967	Kleiderbügel_dalo_6.jpg	1	n	n	1253	1	0	0	1	3.09795	1	z0	z0
180967	Rucksack_mebeti_4.jpg	1	v	v	1188	1	0	0	1	3.07482	1	z0	z0
180967	Computer_bofe_1.jpg	1	v	v	1011	1	0	0	1	3.00475	1	z0	z0
180967	Gabel_bekoni_5.jpg	1	b	b	1198	1	0	0	1	3.07846	1	z0	z0
180967	Spiegel_wasute_2.jpg	1	b	b	871	1	0	0	1	2.94002	1	z0	z0
180967	Korkenzieher_redu_12.jpg	1	n	n	1093	0	1	0	1	3.03862	z0	1	z0
180967	Seife_dotewe_11.jpg	1	b	b	784	0	1	0	1	2.89432	z0	1	z0
180967	Flagge_nabita_10.jpg	1	v	v	734	0	1	0	1	2.8657	z0	1	z0
180967	Hammer_lefa_9.jpg	1	n	n	869	0	1	0	1	2.93902	z0	1	z0
180967	Geschenk_fapoge_8.jpg	1	b	b	990	0	1	0	1	2.99564	z0	1	z0
180967	Kamera_dawu_7.jpg	1	v	v	891	0	1	0	1	2.94988	z0	1	z0
180967	Handy_igro_13.jpg	1	v	v	746	0	0	1	1	2.87274	z0	z0	1
180967	Regenschirm_boruda_17.jpg	1	b	b	853	0	0	1	1	2.93095	z0	z0	1
180967	Stift_dizela_16.jpg	1	v	v	1066	0	0	1	1	3.02776	z0	z0	1
180967	Büroklammer_zobu_18.jpg	1	n	n	1133	0	0	1	1	3.05423	z0	z0	1
180967	Glas_sokitu_14.jpg	1	b	b	1493	0	0	1	1	3.17406	z0	z0	1
180967	Schlüssel_dupi_15.jpg	1	n	n	1152	0	0	1	1	3.06145	z0	z0	1
250494	Rucksack_mebeti_4.jpg	1	v	v	721	1	0	0	1	2.85794	1	z0	z0
250494	Computer_bofe_1.jpg	1	v	v	650	1	0	0	1	2.81291	1	z0	z0
250494	Spiegel_wasute_2.jpg	1	b	b	569	1	0	0	1	2.75511	1	z0	z0
250494	Brille_toze_3.jpg	1	n	n	819	1	0	0	1	2.91328	1	z0	z0
250494	Gabel_bekoni_5.jpg	1	b	b	573	1	0	0	1	2.75815	1	z0	z0
250494	Kleiderbügel_dalo_6.jpg	1	n	n	700	1	0	0	1	2.8451	1	z0	z0
250494	Flagge_nabita_10.jpg	1	v	v	1030	0	1	0	1	3.01284	z0	1	z0
250494	Kamera_dawu_7.jpg	1	v	v	1077	0	1	0	1	3.03222	z0	1	z0
250494	Korkenzieher_redu_12.jpg	1	n	n	725	0	1	0	1	2.86034	z0	1	z0
250494	Geschenk_fapoge_8.jpg	1	b	b	514	0	1	0	1	2.71096	z0	1	z0
250494	Hammer_lefa_9.jpg	1	n	n	649	0	1	0	1	2.81224	z0	1	z0
250494	Stift_dizela_16.jpg	1	v	v	887	0	0	1	1	2.94792	z0	z0	1
250494	Glas_sokitu_14.jpg	1	b	b	615	0	0	1	1	2.78888	z0	z0	1
250494	Handy_igro_13.jpg	1	v	v	707	0	0	1	1	2.84942	z0	z0	1
250494	Regenschirm_boruda_17.jpg	1	b	b	1462	0	0	1	1	3.16495	z0	z0	1
250494	Schlüssel_dupi_15.jpg	1	n	n	1073	0	0	1	1	3.0306	z0	z0	1
250494	Büroklammer_zobu_18.jpg	1	n	n	1076	0	0	1	1	3.03181	z0	z0	1
260892	Gabel_bekoni_5.jpg	1	b	b	3720	1	0	0	0	3.57054	1	z0	z0
260892	Kleiderbügel_dalo_6.jpg	1	n	n	1779	1	0	0	1	3.25018	1	z0	z0
260892	Spiegel_wasute_2.jpg	1	b	b	3511	1	0	0	0	3.54543	1	z0	z0
260892	Hammer_lefa_9.jpg	1	n	n	921	0	1	0	1	2.96426	z0	1	z0
260892	Seife_dotewe_11.jpg	1	b	b	1204	0	1	0	1	3.08063	z0	1	z0
260892	Geschenk_fapoge_8.jpg	1	b	b	1127	0	1	0	1	3.05192	z0	1	z0
260892	Korkenzieher_redu_12.jpg	1	n	n	2000	0	1	0	1	3.30103	z0	1	z0
260892	Kamera_dawu_7.jpg	1	v	v	1550	0	1	0	1	3.19033	z0	1	z0
260892	Flagge_nabita_10.jpg	1	v	v	982	0	1	0	1	2.99211	z0	1	z0
260892	Büroklammer_zobu_18.jpg	1	n	n	1242	0	0	1	1	3.09412	z0	z0	1
260892	Handy_igro_13.jpg	1	v	v	1831	0	0	1	1	3.26269	z0	z0	1
260892	Regenschirm_boruda_17.jpg	1	b	b	1806	0	0	1	1	3.25672	z0	z0	1
260892	Glas_sokitu_14.jpg	1	b	b	2715	0	0	1	1	3.43377	z0	z0	1
260892	Schlüssel_dupi_15.jpg	1	n	n	2885	0	0	1	1	3.46015	z0	z0	1
260892	Stift_dizela_16.jpg	1	v	v	1152	0	0	1	1	3.06145	z0	z0	1
50251	Kleiderbügel_dalo_6.jpg	1	n	n	5148	0	0	1	0	3.71164	z0	z0	1
50251	Brille_toze_3.jpg	1	n	n	1143	0	0	1	1	3.05805	z0	z0	1
50251	Spiegel_wasute_2.jpg	1	b	b	659	0	0	1	1	2.81889	z0	z0	1
50251	Computer_bofe_1.jpg	1	v	v	742	0	0	1	1	2.8704	z0	z0	1
50251	Gabel_bekoni_5.jpg	1	b	b	771	0	0	1	1	2.88705	z0	z0	1
50251	Rucksack_mebeti_4.jpg	1	v	v	1108	0	0	1	1	3.04454	z0	z0	1
50251	Flagge_nabita_10.jpg	1	v	v	1230	1	0	0	1	3.08991	1	z0	z0
50251	Korkenzieher_redu_12.jpg	1	n	n	811	1	0	0	1	2.90902	1	z0	z0
50251	Seife_dotewe_11.jpg	1	b	b	568	1	0	0	1	2.75435	1	z0	z0
50251	Geschenk_fapoge_8.jpg	1	b	b	900	1	0	0	1	2.95424	1	z0	z0
50251	Hammer_lefa_9.jpg	1	n	n	923	1	0	0	1	2.9652	1	z0	z0
50251	Handy_igro_13.jpg	1	v	v	1792	0	1	0	1	3.25334	z0	1	z0
50251	Glas_sokitu_14.jpg	1	b	b	1659	0	1	0	1	3.21985	z0	1	z0
50251	Schlüssel_dupi_15.jpg	1	n	n	974	0	1	0	1	2.98856	z0	1	z0
50251	Regenschirm_boruda_17.jpg	1	b	b	2471	0	1	0	1	3.39287	z0	1	z0
50251	Stift_dizela_16.jpg	1	v	v	1057	0	1	0	1	3.02407	z0	1	z0
50251	Büroklammer_zobu_18.jpg	1	n	n	1541	0	1	0	1	3.1878	z0	1	z0
50383	Brille_toze_3.jpg	1	n	n	2074	0	0	1	1	3.31681	z0	z0	1
50383	Rucksack_mebeti_4.jpg	1	v	v	623	0	0	1	1	2.79449	z0	z0	1
50383	Spiegel_wasute_2.jpg	1	b	b	6815	0	0	1	0	3.83347	z0	z0	1
50383	Kleiderbügel_dalo_6.jpg	1	n	n	812	0	0	1	1	2.90956	z0	z0	1
50383	Computer_bofe_1.jpg	1	v	v	817	0	0	1	1	2.91222	z0	z0	1
50383	Gabel_bekoni_5.jpg	1	b	b	740	0	0	1	1	2.86923	z0	z0	1
50383	Hammer_lefa_9.jpg	1	n	n	1338	1	0	0	1	3.12646	1	z0	z0
50383	Flagge_nabita_10.jpg	1	v	v	1073	1	0	0	1	3.0306	1	z0	z0
50383	Geschenk_fapoge_8.jpg	1	b	b	2031	1	0	0	1	3.30771	1	z0	z0
50383	Kamera_dawu_7.jpg	1	v	v	683	1	0	0	1	2.83442	1	z0	z0
50383	Seife_dotewe_11.jpg	1	b	b	877	1	0	0	1	2.943	1	z0	z0
50383	Korkenzieher_redu_12.jpg	1	n	n	894	1	0	0	1	2.95134	1	z0	z0
50383	Büroklammer_zobu_18.jpg	1	n	n	1332	0	1	0	1	3.1245	z0	1	z0
50383	Handy_igro_13.jpg	1	v	v	1180	0	1	0	1	3.07188	z0	1	z0
50383	Schlüssel_dupi_15.jpg	1	n	n	1312	0	1	0	1	3.11793	z0	1	z0
50383	Glas_sokitu_14.jpg	1	b	b	2351	0	1	0	1	3.37125	z0	1	z0
50383	Regenschirm_boruda_17.jpg	1	b	b	1064	0	1	0	1	3.02694	z0	1	z0
61085	Kleiderbügel_dalo_6.jpg	1	n	n	2708	0	0	1	1	3.43265	z0	z0	1
61085	Rucksack_mebeti_4.jpg	1	v	v	826	0	0	1	1	2.91698	z0	z0	1
61085	Spiegel_wasute_2.jpg	1	b	b	683	0	0	1	1	2.83442	z0	z0	1
61085	Brille_toze_3.jpg	1	n	n	1756	0	0	1	1	3.24452	z0	z0	1
61085	Gabel_bekoni_5.jpg	1	b	b	793	0	0	1	1	2.89927	z0	z0	1
61085	Computer_bofe_1.jpg	1	v	v	1088	0	0	1	1	3.03663	z0	z0	1
61085	Geschenk_fapoge_8.jpg	1	b	b	1273	1	0	0	1	3.10483	1	z0	z0
61085	Korkenzieher_redu_12.jpg	1	n	n	4419	1	0	0	0	3.64532	1	z0	z0
61085	Seife_dotewe_11.jpg	1	b	b	746	1	0	0	1	2.87274	1	z0	z0
61085	Hammer_lefa_9.jpg	1	n	n	4712	1	0	0	0	3.67321	1	z0	z0
61085	Kamera_dawu_7.jpg	1	v	v	2610	1	0	0	1	3.41664	1	z0	z0
61085	Flagge_nabita_10.jpg	1	v	v	1598	1	0	0	1	3.20358	1	z0	z0
61085	Schlüssel_dupi_15.jpg	1	n	n	1329	0	1	0	1	3.12352	z0	1	z0
61085	Büroklammer_zobu_18.jpg	1	n	n	1043	0	1	0	1	3.01828	z0	1	z0
61085	Handy_igro_13.jpg	1	v	v	2590	0	1	0	1	3.4133	z0	1	z0
61085	Regenschirm_boruda_17.jpg	1	b	b	4784	0	1	0	0	3.67979	z0	1	z0
61085	Glas_sokitu_14.jpg	1	b	b	5598	0	1	0	0	3.74803	z0	1	z0
70191	Kleiderbügel_dalo_6.jpg	1	n	n	3754	0	0	1	0	3.57449	z0	z0	1
70191	Gabel_bekoni_5.jpg	1	b	b	639	0	0	1	1	2.8055	z0	z0	1
70191	Spiegel_wasute_2.jpg	1	b	b	535	0	0	1	1	2.72835	z0	z0	1
70191	Brille_toze_3.jpg	1	n	n	1749	0	0	1	1	3.24279	z0	z0	1
70191	Rucksack_mebeti_4.jpg	1	v	v	657	0	0	1	1	2.81757	z0	z0	1
70191	Computer_bofe_1.jpg	1	v	v	639	0	0	1	1	2.8055	z0	z0	1
70191	Kamera_dawu_7.jpg	1	v	v	676	1	0	0	1	2.82995	1	z0	z0
70191	Seife_dotewe_11.jpg	1	b	b	609	1	0	0	1	2.78462	1	z0	z0
70191	Geschenk_fapoge_8.jpg	1	b	b	526	1	0	0	1	2.72099	1	z0	z0
70191	Korkenzieher_redu_12.jpg	1	n	n	600	1	0	0	1	2.77815	1	z0	z0
70191	Flagge_nabita_10.jpg	1	v	v	638	1	0	0	1	2.80482	1	z0	z0
70191	Hammer_lefa_9.jpg	1	n	n	594	1	0	0	1	2.77379	1	z0	z0
70191	Stift_dizela_16.jpg	1	v	v	603	0	1	0	1	2.78032	z0	1	z0
70191	Büroklammer_zobu_18.jpg	1	n	n	724	0	1	0	1	2.85974	z0	1	z0
70191	Glas_sokitu_14.jpg	1	b	b	872	0	1	0	1	2.94052	z0	1	z0
70191	Schlüssel_dupi_15.jpg	1	n	n	876	0	1	0	1	2.9425	z0	1	z0
70191	Regenschirm_boruda_17.jpg	1	b	b	1034	0	1	0	1	3.01452	z0	1	z0
80895	Brille_toze_3.jpg	1	n	n	2391	0	0	1	1	3.37858	z0	z0	1
80895	Rucksack_mebeti_4.jpg	1	v	v	1281	0	0	1	1	3.10755	z0	z0	1
80895	Gabel_bekoni_5.jpg	1	b	b	985	0	0	1	1	2.99344	z0	z0	1
80895	Spiegel_wasute_2.jpg	1	b	b	764	0	0	1	1	2.88309	z0	z0	1
80895	Kleiderbügel_dalo_6.jpg	1	n	n	1196	0	0	1	1	3.07773	z0	z0	1
80895	Computer_bofe_1.jpg	1	v	v	883	0	0	1	1	2.94596	z0	z0	1
80895	Flagge_nabita_10.jpg	1	v	v	778	1	0	0	1	2.89098	1	z0	z0
80895	Korkenzieher_redu_12.jpg	1	n	n	968	1	0	0	1	2.98588	1	z0	z0
80895	Geschenk_fapoge_8.jpg	1	b	b	2252	1	0	0	1	3.35257	1	z0	z0
80895	Seife_dotewe_11.jpg	1	b	b	1946	1	0	0	1	3.28914	1	z0	z0
80895	Hammer_lefa_9.jpg	1	n	n	1121	1	0	0	1	3.04961	1	z0	z0
80895	Kamera_dawu_7.jpg	1	v	v	2497	1	0	0	1	3.39742	1	z0	z0
80895	Glas_sokitu_14.jpg	1	b	b	3694	0	1	0	0	3.5675	z0	1	z0
80895	Schlüssel_dupi_15.jpg	1	n	n	952	0	1	0	1	2.97864	z0	1	z0
80895	Handy_igro_13.jpg	1	v	v	704	0	1	0	1	2.84757	z0	1	z0
80895	Regenschirm_boruda_17.jpg	1	b	b	667	0	1	0	1	2.82413	z0	1	z0
80895	Büroklammer_zobu_18.jpg	1	n	n	2088	0	1	0	1	3.31973	z0	1	z0
80895	Stift_dizela_16.jpg	1	v	v	3508	0	1	0	0	3.54506	z0	1	z0
110989	Computer_bofe_1.jpg	1	v	v	739	0	0	1	1	2.86864	z0	z0	1
110989	Kleiderbügel_dalo_6.jpg	1	n	n	1653	0	0	1	1	3.21827	z0	z0	1
110989	Gabel_bekoni_5.jpg	1	b	b	1181	0	0	1	1	3.07225	z0	z0	1
110989	Rucksack_mebeti_4.jpg	1	v	v	757	0	0	1	1	2.8791	z0	z0	1
110989	Spiegel_wasute_2.jpg	1	b	b	2014	0	0	1	1	3.30406	z0	z0	1
110989	Korkenzieher_redu_12.jpg	1	n	n	1548	1	0	0	1	3.18977	1	z0	z0
110989	Seife_dotewe_11.jpg	1	b	b	644	1	0	0	1	2.80889	1	z0	z0
110989	Flagge_nabita_10.jpg	1	v	v	668	1	0	0	1	2.82478	1	z0	z0
110989	Geschenk_fapoge_8.jpg	1	b	b	556	1	0	0	1	2.74507	1	z0	z0
110989	Kamera_dawu_7.jpg	1	v	v	698	1	0	0	1	2.84386	1	z0	z0
110989	Hammer_lefa_9.jpg	1	n	n	753	1	0	0	1	2.87679	1	z0	z0
110989	Büroklammer_zobu_18.jpg	1	n	n	673	0	1	0	1	2.82802	z0	1	z0
110989	Regenschirm_boruda_17.jpg	1	b	b	548	0	1	0	1	2.73878	z0	1	z0
110989	Glas_sokitu_14.jpg	1	b	b	2625	0	1	0	1	3.41913	z0	1	z0
110989	Handy_igro_13.jpg	1	v	v	724	0	1	0	1	2.85974	z0	1	z0
110989	Stift_dizela_16.jpg	1	v	v	662	0	1	0	1	2.82086	z0	1	z0
110989	Schlüssel_dupi_15.jpg	1	n	n	1088	0	1	0	1	3.03663	z0	1	z0
130170	Spiegel_wasute_2.jpg	1	b	b	3062	0	0	1	1	3.48601	z0	z0	1
130170	Kleiderbügel_dalo_6.jpg	1	n	n	913	0	0	1	1	2.96047	z0	z0	1
130170	Brille_toze_3.jpg	1	n	n	935	0	0	1	1	2.97081	z0	z0	1
130170	Gabel_bekoni_5.jpg	1	b	b	1156	0	0	1	1	3.06296	z0	z0	1
130170	Computer_bofe_1.jpg	1	v	v	876	0	0	1	1	2.9425	z0	z0	1
130170	Rucksack_mebeti_4.jpg	1	v	v	1402	0	0	1	1	3.14675	z0	z0	1
130170	Geschenk_fapoge_8.jpg	1	b	b	2268	1	0	0	1	3.35564	1	z0	z0
130170	Kamera_dawu_7.jpg	1	v	v	1606	1	0	0	1	3.20575	1	z0	z0
130170	Korkenzieher_redu_12.jpg	1	n	n	1138	1	0	0	1	3.05614	1	z0	z0
130170	Seife_dotewe_11.jpg	1	b	b	1034	1	0	0	1	3.01452	1	z0	z0
130170	Flagge_nabita_10.jpg	1	v	v	1261	1	0	0	1	3.10072	1	z0	z0
130170	Hammer_lefa_9.jpg	1	n	n	1526	1	0	0	1	3.18355	1	z0	z0
130170	Glas_sokitu_14.jpg	1	b	b	1930	0	1	0	1	3.28556	z0	1	z0
130170	Handy_igro_13.jpg	1	v	v	850	0	1	0	1	2.92942	z0	1	z0
130170	Schlüssel_dupi_15.jpg	1	n	n	796	0	1	0	1	2.90091	z0	1	z0
130170	Regenschirm_boruda_17.jpg	1	b	b	964	0	1	0	1	2.98408	z0	1	z0
130170	Stift_dizela_16.jpg	1	v	v	1228	0	1	0	1	3.0892	z0	1	z0
130170	Büroklammer_zobu_18.jpg	1	n	n	929	0	1	0	1	2.96802	z0	1	z0
140478	Brille_toze_3.jpg	1	n	n	2978	0	0	1	1	3.47392	z0	z0	1
140478	Spiegel_wasute_2.jpg	1	b	b	876	0	0	1	1	2.9425	z0	z0	1
140478	Rucksack_mebeti_4.jpg	1	v	v	817	0	0	1	1	2.91222	z0	z0	1
140478	Computer_bofe_1.jpg	1	v	v	1214	0	0	1	1	3.08422	z0	z0	1
140478	Kleiderbügel_dalo_6.jpg	1	n	n	3251	0	0	1	0	3.51202	z0	z0	1
140478	Seife_dotewe_11.jpg	1	b	b	3341	1	0	0	0	3.52388	1	z0	z0
140478	Flagge_nabita_10.jpg	1	v	v	1004	1	0	0	1	3.00173	1	z0	z0
140478	Korkenzieher_redu_12.jpg	1	n	n	2463	1	0	0	1	3.39146	1	z0	z0
140478	Hammer_lefa_9.jpg	1	n	n	2135	1	0	0	1	3.3294	1	z0	z0
140478	Geschenk_fapoge_8.jpg	1	b	b	3876	1	0	0	0	3.58838	1	z0	z0
140478	Büroklammer_zobu_18.jpg	1	n	n	2567	0	1	0	1	3.40943	z0	1	z0
140478	Stift_dizela_16.jpg	1	v	v	2087	0	1	0	1	3.31952	z0	1	z0
140478	Handy_igro_13.jpg	1	v	v	1031	0	1	0	1	3.01326	z0	1	z0
140478	Glas_sokitu_14.jpg	1	b	b	3425	0	1	0	0	3.53466	z0	1	z0
140478	Schlüssel_dupi_15.jpg	1	n	n	3037	0	1	0	1	3.48244	z0	1	z0
140478	Regenschirm_boruda_17.jpg	1	b	b	1290	0	1	0	1	3.11059	z0	1	z0
160193	Rucksack_mebeti_4.jpg	1	v	v	737	0	0	1	1	2.86747	z0	z0	1
160193	Kleiderbügel_dalo_6.jpg	1	n	n	688	0	0	1	1	2.83759	z0	z0	1
160193	Brille_toze_3.jpg	1	n	n	975	0	0	1	1	2.989	z0	z0	1
160193	Spiegel_wasute_2.jpg	1	b	b	681	0	0	1	1	2.83315	z0	z0	1
160193	Computer_bofe_1.jpg	1	v	v	547	0	0	1	1	2.73799	z0	z0	1
160193	Gabel_bekoni_5.jpg	1	b	b	855	0	0	1	1	2.93197	z0	z0	1
160193	Flagge_nabita_10.jpg	1	v	v	555	1	0	0	1	2.74429	1	z0	z0
160193	Korkenzieher_redu_12.jpg	1	n	n	1986	1	0	0	1	3.29798	1	z0	z0
160193	Hammer_lefa_9.jpg	1	n	n	758	1	0	0	1	2.87967	1	z0	z0
160193	Seife_dotewe_11.jpg	1	b	b	501	1	0	0	1	2.69984	1	z0	z0
160193	Kamera_dawu_7.jpg	1	v	v	646	1	0	0	1	2.81023	1	z0	z0
160193	Geschenk_fapoge_8.jpg	1	b	b	527	1	0	0	1	2.72181	1	z0	z0
160193	Stift_dizela_16.jpg	1	v	v	665	0	1	0	1	2.82282	z0	1	z0
160193	Glas_sokitu_14.jpg	1	b	b	579	0	1	0	1	2.76268	z0	1	z0
160193	Regenschirm_boruda_17.jpg	1	b	b	404	0	1	0	1	2.60638	z0	1	z0
160193	Schlüssel_dupi_15.jpg	1	n	n	641	0	1	0	1	2.80686	z0	1	z0
160193	Handy_igro_13.jpg	1	v	v	795	0	1	0	1	2.90037	z0	1	z0
180491	Gabel_bekoni_5.jpg	1	b	b	1457	0	0	1	1	3.16346	z0	z0	1
180491	Spiegel_wasute_2.jpg	1	b	b	2328	0	0	1	1	3.36698	z0	z0	1
180491	Computer_bofe_1.jpg	1	v	v	609	0	0	1	1	2.78462	z0	z0	1
180491	Rucksack_mebeti_4.jpg	1	v	v	745	0	0	1	1	2.87216	z0	z0	1
180491	Kleiderbügel_dalo_6.jpg	1	n	n	761	0	0	1	1	2.88138	z0	z0	1
180491	Brille_toze_3.jpg	1	n	n	754	0	0	1	1	2.87737	z0	z0	1
180491	Seife_dotewe_11.jpg	1	b	b	925	1	0	0	1	2.96614	1	z0	z0
180491	Hammer_lefa_9.jpg	1	n	n	611	1	0	0	1	2.78604	1	z0	z0
180491	Geschenk_fapoge_8.jpg	1	b	b	700	1	0	0	1	2.8451	1	z0	z0
180491	Korkenzieher_redu_12.jpg	1	n	n	1420	1	0	0	1	3.15229	1	z0	z0
180491	Flagge_nabita_10.jpg	1	v	v	1295	1	0	0	1	3.11227	1	z0	z0
180491	Kamera_dawu_7.jpg	1	v	v	824	1	0	0	1	2.91593	1	z0	z0
180491	Regenschirm_boruda_17.jpg	1	b	b	594	0	1	0	1	2.77379	z0	1	z0
180491	Büroklammer_zobu_18.jpg	1	n	n	792	0	1	0	1	2.89873	z0	1	z0
180491	Handy_igro_13.jpg	1	v	v	637	0	1	0	1	2.80414	z0	1	z0
180491	Stift_dizela_16.jpg	1	v	v	1138	0	1	0	1	3.05614	z0	1	z0
180491	Glas_sokitu_14.jpg	1	b	b	568	0	1	0	1	2.75435	z0	1	z0
180491	Schlüssel_dupi_15.jpg	1	n	n	638	0	1	0	1	2.80482	z0	1	z0
240669	Gabel_bekoni_5.jpg	1	b	b	554	0	0	1	1	2.74351	z0	z0	1
240669	Computer_bofe_1.jpg	1	v	v	739	0	0	1	1	2.86864	z0	z0	1
240669	Kleiderbügel_dalo_6.jpg	1	n	n	620	0	0	1	1	2.79239	z0	z0	1
240669	Brille_toze_3.jpg	1	n	n	968	0	0	1	1	2.98588	z0	z0	1
240669	Geschenk_fapoge_8.jpg	1	b	b	651	1	0	0	1	2.81358	1	z0	z0
240669	Seife_dotewe_11.jpg	1	b	b	1641	1	0	0	1	3.21511	1	z0	z0
240669	Korkenzieher_redu_12.jpg	1	n	n	828	1	0	0	1	2.91803	1	z0	z0
240669	Flagge_nabita_10.jpg	1	v	v	826	1	0	0	1	2.91698	1	z0	z0
240669	Hammer_lefa_9.jpg	1	n	n	807	1	0	0	1	2.90687	1	z0	z0
240669	Kamera_dawu_7.jpg	1	v	v	989	1	0	0	1	2.9952	1	z0	z0
240669	Handy_igro_13.jpg	1	v	v	902	0	1	0	1	2.95521	z0	1	z0
240669	Büroklammer_zobu_18.jpg	1	n	n	979	0	1	0	1	2.99078	z0	1	z0
240669	Stift_dizela_16.jpg	1	v	v	1019	0	1	0	1	3.00817	z0	1	z0
240669	Schlüssel_dupi_15.jpg	1	n	n	641	0	1	0	1	2.80686	z0	1	z0
240669	Glas_sokitu_14.jpg	1	b	b	558	0	1	0	1	2.74663	z0	1	z0
240669	Regenschirm_boruda_17.jpg	1	b	b	1073	0	1	0	1	3.0306	z0	1	z0
280792	Kleiderbügel_dalo_6.jpg	1	n	n	1140	0	0	1	1	3.0569	z0	z0	1
280792	Computer_bofe_1.jpg	1	v	v	773	0	0	1	1	2.88818	z0	z0	1
280792	Gabel_bekoni_5.jpg	1	b	b	704	0	0	1	1	2.84757	z0	z0	1
280792	Rucksack_mebeti_4.jpg	1	v	v	717	0	0	1	1	2.85552	z0	z0	1
280792	Brille_toze_3.jpg	1	n	n	828	0	0	1	1	2.91803	z0	z0	1
280792	Spiegel_wasute_2.jpg	1	b	b	638	0	0	1	1	2.80482	z0	z0	1
280792	Hammer_lefa_9.jpg	1	n	n	850	1	0	0	1	2.92942	1	z0	z0
280792	Seife_dotewe_11.jpg	1	b	b	768	1	0	0	1	2.88536	1	z0	z0
280792	Kamera_dawu_7.jpg	1	v	v	1263	1	0	0	1	3.1014	1	z0	z0
280792	Flagge_nabita_10.jpg	1	v	v	808	1	0	0	1	2.90741	1	z0	z0
280792	Geschenk_fapoge_8.jpg	1	b	b	876	1	0	0	1	2.9425	1	z0	z0
280792	Korkenzieher_redu_12.jpg	1	n	n	646	1	0	0	1	2.81023	1	z0	z0
280792	Schlüssel_dupi_15.jpg	1	n	n	875	0	1	0	1	2.94201	z0	1	z0
280792	Glas_sokitu_14.jpg	1	b	b	653	0	1	0	1	2.81491	z0	1	z0
280792	Büroklammer_zobu_18.jpg	1	n	n	625	0	1	0	1	2.79588	z0	1	z0
280792	Stift_dizela_16.jpg	1	v	v	735	0	1	0	1	2.86629	z0	1	z0
280792	Regenschirm_boruda_17.jpg	1	b	b	523	0	1	0	1	2.7185	z0	1	z0
280792	Handy_igro_13.jpg	1	v	v	1036	0	1	0	1	3.01536	z0	1	z0
290385	Kleiderbügel_dalo_6.jpg	1	n	n	1147	0	0	1	1	3.05956	z0	z0	1
290385	Rucksack_mebeti_4.jpg	1	v	v	1317	0	0	1	1	3.11959	z0	z0	1
290385	Gabel_bekoni_5.jpg	1	b	b	6730	0	0	1	0	3.82802	z0	z0	1
290385	Spiegel_wasute_2.jpg	1	b	b	2325	0	0	1	1	3.36642	z0	z0	1
290385	Brille_toze_3.jpg	1	n	n	4242	0	0	1	0	3.62757	z0	z0	1
290385	Computer_bofe_1.jpg	1	v	v	838	0	0	1	1	2.92324	z0	z0	1
290385	Geschenk_fapoge_8.jpg	1	b	b	2993	1	0	0	1	3.47611	1	z0	z0
290385	Kamera_dawu_7.jpg	1	v	v	3948	1	0	0	0	3.59638	1	z0	z0
290385	Seife_dotewe_11.jpg	1	b	b	4786	1	0	0	0	3.67997	1	z0	z0
290385	Flagge_nabita_10.jpg	1	v	v	1805	1	0	0	1	3.25648	1	z0	z0
290385	Korkenzieher_redu_12.jpg	1	n	n	1545	1	0	0	1	3.18893	1	z0	z0
290385	Hammer_lefa_9.jpg	1	n	n	862	1	0	0	1	2.93551	1	z0	z0
290385	Büroklammer_zobu_18.jpg	1	n	n	1544	0	1	0	1	3.18865	z0	1	z0
290385	Glas_sokitu_14.jpg	1	b	b	2866	0	1	0	1	3.45728	z0	1	z0
290385	Regenschirm_boruda_17.jpg	1	b	b	860	0	1	0	1	2.9345	z0	1	z0
290385	Handy_igro_13.jpg	1	v	v	2493	0	1	0	1	3.39672	z0	1	z0
290990	Computer_bofe_1.jpg	1	v	v	749	0	0	1	1	2.87448	z0	z0	1
290990	Kleiderbügel_dalo_6.jpg	1	n	n	2540	0	0	1	1	3.40483	z0	z0	1
290990	Gabel_bekoni_5.jpg	1	b	b	3730	0	0	1	0	3.57171	z0	z0	1
290990	Spiegel_wasute_2.jpg	1	b	b	1518	0	0	1	1	3.18127	z0	z0	1
290990	Rucksack_mebeti_4.jpg	1	v	v	1212	0	0	1	1	3.0835	z0	z0	1
290990	Hammer_lefa_9.jpg	1	n	n	3056	1	0	0	1	3.48515	1	z0	z0
290990	Flagge_nabita_10.jpg	1	v	v	3178	1	0	0	1	3.50215	1	z0	z0
290990	Geschenk_fapoge_8.jpg	1	b	b	3489	1	0	0	0	3.5427	1	z0	z0
290990	Regenschirm_boruda_17.jpg	1	b	b	3484	0	1	0	0	3.54208	z0	1	z0
290990	Büroklammer_zobu_18.jpg	1	n	n	1878	0	1	0	1	3.2737	z0	1	z0
290990	Schlüssel_dupi_15.jpg	1	n	n	1274	0	1	0	1	3.10517	z0	1	z0
290990	Handy_igro_13.jpg	1	v	v	1589	0	1	0	1	3.20112	z0	1	z0
290990	Glas_sokitu_14.jpg	1	b	b	847	0	1	0	1	2.92788	z0	1	z0
290990	Stift_dizela_16.jpg	1	v	v	1684	0	1	0	1	3.22634	z0	1	z0
300591	Spiegel_wasute_2.jpg	1	b	b	1955	0	0	1	1	3.29115	z0	z0	1
300591	Computer_bofe_1.jpg	1	v	v	642	0	0	1	1	2.80754	z0	z0	1
300591	Kleiderbügel_dalo_6.jpg	1	n	n	1774	0	0	1	1	3.24895	z0	z0	1
300591	Rucksack_mebeti_4.jpg	1	v	v	847	0	0	1	1	2.92788	z0	z0	1
300591	Brille_toze_3.jpg	1	n	n	1142	0	0	1	1	3.05767	z0	z0	1
300591	Gabel_bekoni_5.jpg	1	b	b	964	0	0	1	1	2.98408	z0	z0	1
300591	Hammer_lefa_9.jpg	1	n	n	1055	1	0	0	1	3.02325	1	z0	z0
300591	Flagge_nabita_10.jpg	1	v	v	753	1	0	0	1	2.87679	1	z0	z0
300591	Kamera_dawu_7.jpg	1	v	v	823	1	0	0	1	2.9154	1	z0	z0
300591	Geschenk_fapoge_8.jpg	1	b	b	1162	1	0	0	1	3.06521	1	z0	z0
300591	Korkenzieher_redu_12.jpg	1	n	n	926	1	0	0	1	2.96661	1	z0	z0
300591	Seife_dotewe_11.jpg	1	b	b	1807	1	0	0	1	3.25696	1	z0	z0
300591	Stift_dizela_16.jpg	1	v	v	2149	0	1	0	1	3.33224	z0	1	z0
300591	Büroklammer_zobu_18.jpg	1	n	n	773	0	1	0	1	2.88818	z0	1	z0
300591	Glas_sokitu_14.jpg	1	b	b	1346	0	1	0	1	3.12905	z0	1	z0
300591	Schlüssel_dupi_15.jpg	1	n	n	591	0	1	0	1	2.77159	z0	1	z0
300591	Regenschirm_boruda_17.jpg	1	b	b	599	0	1	0	1	2.77743	z0	1	z0
300591	Handy_igro_13.jpg	1	v	v	467	0	1	0	1	2.66932	z0	1	z0
50157	Brille_toze_3.jpg	1	n	n	2949	0	1	0	1	3.46967	z0	1	z0
50157	Kleiderbügel_dalo_6.jpg	1	n	n	2157	0	1	0	1	3.33385	z0	1	z0
50157	Gabel_bekoni_5.jpg	1	b	b	1659	0	1	0	1	3.21985	z0	1	z0
50157	Rucksack_mebeti_4.jpg	1	v	v	1986	0	1	0	1	3.29798	z0	1	z0
50157	Computer_bofe_1.jpg	1	v	v	2033	0	1	0	1	3.30814	z0	1	z0
50157	Spiegel_wasute_2.jpg	1	b	b	1594	0	1	0	1	3.20249	z0	1	z0
50157	Hammer_lefa_9.jpg	1	n	n	1932	0	0	1	1	3.28601	z0	z0	1
50157	Seife_dotewe_11.jpg	1	b	b	1591	0	0	1	1	3.20167	z0	z0	1
50157	Geschenk_fapoge_8.jpg	1	b	b	1996	0	0	1	1	3.30016	z0	z0	1
50157	Kamera_dawu_7.jpg	1	v	v	2427	0	0	1	1	3.38507	z0	z0	1
50157	Flagge_nabita_10.jpg	1	v	v	1878	0	0	1	1	3.2737	z0	z0	1
50157	Korkenzieher_redu_12.jpg	1	n	n	2041	0	0	1	1	3.30984	z0	z0	1
50157	Handy_igro_13.jpg	1	v	v	2051	1	0	0	1	3.31197	1	z0	z0
50157	Büroklammer_zobu_18.jpg	1	n	n	2407	1	0	0	1	3.38148	1	z0	z0
50157	Schlüssel_dupi_15.jpg	1	n	n	4213	1	0	0	0	3.62459	1	z0	z0
50157	Glas_sokitu_14.jpg	1	b	b	1880	1	0	0	1	3.27416	1	z0	z0
50157	Stift_dizela_16.jpg	1	v	v	2244	1	0	0	1	3.35102	1	z0	z0
50157	Regenschirm_boruda_17.jpg	1	b	b	1258	1	0	0	1	3.09968	1	z0	z0
70164	Gabel_bekoni_5.jpg	1	b	b	766	0	1	0	1	2.88423	z0	1	z0
70164	Computer_bofe_1.jpg	1	v	v	644	0	1	0	1	2.80889	z0	1	z0
70164	Spiegel_wasute_2.jpg	1	b	b	859	0	1	0	1	2.93399	z0	1	z0
70164	Kleiderbügel_dalo_6.jpg	1	n	n	950	0	1	0	1	2.97772	z0	1	z0
70164	Brille_toze_3.jpg	1	n	n	929	0	1	0	1	2.96802	z0	1	z0
70164	Rucksack_mebeti_4.jpg	1	v	v	1564	0	1	0	1	3.19424	z0	1	z0
70164	Hammer_lefa_9.jpg	1	n	n	766	0	0	1	1	2.88423	z0	z0	1
70164	Flagge_nabita_10.jpg	1	v	v	907	0	0	1	1	2.95761	z0	z0	1
70164	Geschenk_fapoge_8.jpg	1	b	b	977	0	0	1	1	2.98989	z0	z0	1
70164	Seife_dotewe_11.jpg	1	b	b	2024	0	0	1	1	3.30621	z0	z0	1
70164	Kamera_dawu_7.jpg	1	v	v	1092	0	0	1	1	3.03822	z0	z0	1
70164	Korkenzieher_redu_12.jpg	1	n	n	946	0	0	1	1	2.97589	z0	z0	1
70164	Regenschirm_boruda_17.jpg	1	b	b	672	1	0	0	1	2.82737	1	z0	z0
70164	Stift_dizela_16.jpg	1	v	v	2180	1	0	0	1	3.33846	1	z0	z0
70164	Schlüssel_dupi_15.jpg	1	n	n	1578	1	0	0	1	3.19811	1	z0	z0
70164	Handy_igro_13.jpg	1	v	v	3054	1	0	0	1	3.48487	1	z0	z0
70164	Büroklammer_zobu_18.jpg	1	n	n	1141	1	0	0	1	3.05729	1	z0	z0
70294	Spiegel_wasute_2.jpg	1	b	b	905	0	1	0	1	2.95665	z0	1	z0
70294	Brille_toze_3.jpg	1	n	n	1352	0	1	0	1	3.13098	z0	1	z0
70294	Kleiderbügel_dalo_6.jpg	1	n	n	1176	0	1	0	1	3.07041	z0	1	z0
70294	Gabel_bekoni_5.jpg	1	b	b	2397	0	1	0	1	3.37967	z0	1	z0
70294	Computer_bofe_1.jpg	1	v	v	604	0	1	0	1	2.78104	z0	1	z0
70294	Rucksack_mebeti_4.jpg	1	v	v	1268	0	1	0	1	3.10312	z0	1	z0
70294	Kamera_dawu_7.jpg	1	v	v	720	0	0	1	1	2.85733	z0	z0	1
70294	Hammer_lefa_9.jpg	1	n	n	1432	0	0	1	1	3.15594	z0	z0	1
70294	Seife_dotewe_11.jpg	1	b	b	1470	0	0	1	1	3.16732	z0	z0	1
70294	Korkenzieher_redu_12.jpg	1	n	n	1023	0	0	1	1	3.00988	z0	z0	1
70294	Geschenk_fapoge_8.jpg	1	b	b	690	0	0	1	1	2.83885	z0	z0	1
70294	Flagge_nabita_10.jpg	1	v	v	996	0	0	1	1	2.99826	z0	z0	1
70294	Glas_sokitu_14.jpg	1	b	b	1472	1	0	0	1	3.16791	1	z0	z0
70294	Schlüssel_dupi_15.jpg	1	n	n	1044	1	0	0	1	3.0187	1	z0	z0
70294	Stift_dizela_16.jpg	1	v	v	2674	1	0	0	1	3.42716	1	z0	z0
70294	Handy_igro_13.jpg	1	v	v	881	1	0	0	1	2.94498	1	z0	z0
70295	Brille_toze_3.jpg	1	n	n	1287	0	1	0	1	3.10958	z0	1	z0
70295	Rucksack_mebeti_4.jpg	1	v	v	958	0	1	0	1	2.98137	z0	1	z0
70295	Spiegel_wasute_2.jpg	1	b	b	546	0	1	0	1	2.73719	z0	1	z0
70295	Computer_bofe_1.jpg	1	v	v	571	0	1	0	1	2.75664	z0	1	z0
70295	Gabel_bekoni_5.jpg	1	b	b	952	0	1	0	1	2.97864	z0	1	z0
70295	Kleiderbügel_dalo_6.jpg	1	n	n	617	0	1	0	1	2.79029	z0	1	z0
70295	Seife_dotewe_11.jpg	1	b	b	685	0	0	1	1	2.83569	z0	z0	1
70295	Flagge_nabita_10.jpg	1	v	v	687	0	0	1	1	2.83696	z0	z0	1
70295	Geschenk_fapoge_8.jpg	1	b	b	423	0	0	1	1	2.62634	z0	z0	1
70295	Hammer_lefa_9.jpg	1	n	n	570	0	0	1	1	2.75587	z0	z0	1
70295	Kamera_dawu_7.jpg	1	v	v	1049	0	0	1	1	3.02078	z0	z0	1
70295	Korkenzieher_redu_12.jpg	1	n	n	844	0	0	1	1	2.92634	z0	z0	1
70295	Regenschirm_boruda_17.jpg	1	b	b	550	1	0	0	1	2.74036	1	z0	z0
70295	Schlüssel_dupi_15.jpg	1	n	n	656	1	0	0	1	2.8169	1	z0	z0
70295	Handy_igro_13.jpg	1	v	v	635	1	0	0	1	2.80277	1	z0	z0
70295	Stift_dizela_16.jpg	1	v	v	761	1	0	0	1	2.88138	1	z0	z0
70295	Büroklammer_zobu_18.jpg	1	n	n	849	1	0	0	1	2.92891	1	z0	z0
70295	Glas_sokitu_14.jpg	1	b	b	476	1	0	0	1	2.67761	1	z0	z0
70569	Computer_bofe_1.jpg	1	v	v	1391	0	1	0	1	3.14333	z0	1	z0
70569	Spiegel_wasute_2.jpg	1	b	b	1360	0	1	0	1	3.13354	z0	1	z0
70569	Brille_toze_3.jpg	1	n	n	797	0	1	0	1	2.90146	z0	1	z0
70569	Gabel_bekoni_5.jpg	1	b	b	3777	0	1	0	0	3.57715	z0	1	z0
70569	Kleiderbügel_dalo_6.jpg	1	n	n	1495	0	1	0	1	3.17464	z0	1	z0
70569	Rucksack_mebeti_4.jpg	1	v	v	707	0	1	0	1	2.84942	z0	1	z0
70569	Hammer_lefa_9.jpg	1	n	n	1000	0	0	1	1	3	z0	z0	1
70569	Flagge_nabita_10.jpg	1	v	v	772	0	0	1	1	2.88762	z0	z0	1
70569	Seife_dotewe_11.jpg	1	b	b	795	0	0	1	1	2.90037	z0	z0	1
70569	Geschenk_fapoge_8.jpg	1	b	b	941	0	0	1	1	2.97359	z0	z0	1
70569	Kamera_dawu_7.jpg	1	v	v	5028	0	0	1	0	3.7014	z0	z0	1
70569	Korkenzieher_redu_12.jpg	1	n	n	886	0	0	1	1	2.94743	z0	z0	1
70569	Schlüssel_dupi_15.jpg	1	n	n	1721	1	0	0	1	3.23578	1	z0	z0
70569	Handy_igro_13.jpg	1	v	v	754	1	0	0	1	2.87737	1	z0	z0
70569	Regenschirm_boruda_17.jpg	1	b	b	955	1	0	0	1	2.98	1	z0	z0
70569	Stift_dizela_16.jpg	1	v	v	1547	1	0	0	1	3.18949	1	z0	z0
70569	Glas_sokitu_14.jpg	1	b	b	5377	1	0	0	0	3.73054	1	z0	z0
70569	Büroklammer_zobu_18.jpg	1	n	n	1719	1	0	0	1	3.23528	1	z0	z0
70995	Computer_bofe_1.jpg	1	v	v	1068	0	1	0	1	3.02857	z0	1	z0
70995	Brille_toze_3.jpg	1	n	n	825	0	1	0	1	2.91645	z0	1	z0
70995	Kleiderbügel_dalo_6.jpg	1	n	n	1645	0	1	0	1	3.21617	z0	1	z0
70995	Rucksack_mebeti_4.jpg	1	v	v	1248	0	1	0	1	3.09621	z0	1	z0
70995	Gabel_bekoni_5.jpg	1	b	b	1089	0	1	0	1	3.03703	z0	1	z0
70995	Spiegel_wasute_2.jpg	1	b	b	1078	0	1	0	1	3.03262	z0	1	z0
70995	Seife_dotewe_11.jpg	1	b	b	764	0	0	1	1	2.88309	z0	z0	1
70995	Hammer_lefa_9.jpg	1	n	n	1201	0	0	1	1	3.07954	z0	z0	1
70995	Korkenzieher_redu_12.jpg	1	n	n	924	0	0	1	1	2.96567	z0	z0	1
70995	Geschenk_fapoge_8.jpg	1	b	b	1121	0	0	1	1	3.04961	z0	z0	1
70995	Flagge_nabita_10.jpg	1	v	v	849	0	0	1	1	2.92891	z0	z0	1
70995	Kamera_dawu_7.jpg	1	v	v	971	0	0	1	1	2.98722	z0	z0	1
70995	Büroklammer_zobu_18.jpg	1	n	n	1089	1	0	0	1	3.03703	1	z0	z0
70995	Stift_dizela_16.jpg	1	v	v	619	1	0	0	1	2.79169	1	z0	z0
70995	Glas_sokitu_14.jpg	1	b	b	773	1	0	0	1	2.88818	1	z0	z0
70995	Regenschirm_boruda_17.jpg	1	b	b	709	1	0	0	1	2.85065	1	z0	z0
70995	Handy_igro_13.jpg	1	v	v	1181	1	0	0	1	3.07225	1	z0	z0
100784	Gabel_bekoni_5.jpg	1	b	b	3484	0	1	0	0	3.54208	z0	1	z0
100784	Rucksack_mebeti_4.jpg	1	v	v	715	0	1	0	1	2.85431	z0	1	z0
100784	Spiegel_wasute_2.jpg	1	b	b	2247	0	1	0	1	3.3516	z0	1	z0
100784	Computer_bofe_1.jpg	1	v	v	700	0	1	0	1	2.8451	z0	1	z0
100784	Brille_toze_3.jpg	1	n	n	844	0	1	0	1	2.92634	z0	1	z0
100784	Geschenk_fapoge_8.jpg	1	b	b	1267	0	0	1	1	3.10278	z0	z0	1
100784	Seife_dotewe_11.jpg	1	b	b	663	0	0	1	1	2.82151	z0	z0	1
100784	Hammer_lefa_9.jpg	1	n	n	657	0	0	1	1	2.81757	z0	z0	1
100784	Flagge_nabita_10.jpg	1	v	v	746	0	0	1	1	2.87274	z0	z0	1
100784	Kamera_dawu_7.jpg	1	v	v	1354	0	0	1	1	3.13162	z0	z0	1
100784	Korkenzieher_redu_12.jpg	1	n	n	1241	0	0	1	1	3.09377	z0	z0	1
100784	Regenschirm_boruda_17.jpg	1	b	b	1122	1	0	0	1	3.04999	1	z0	z0
100784	Glas_sokitu_14.jpg	1	b	b	1274	1	0	0	1	3.10517	1	z0	z0
100784	Stift_dizela_16.jpg	1	v	v	1022	1	0	0	1	3.00945	1	z0	z0
100784	Büroklammer_zobu_18.jpg	1	n	n	1052	1	0	0	1	3.02202	1	z0	z0
100784	Schlüssel_dupi_15.jpg	1	n	n	992	1	0	0	1	2.99651	1	z0	z0
100784	Handy_igro_13.jpg	1	v	v	958	1	0	0	1	2.98137	1	z0	z0
110392	Spiegel_wasute_2.jpg	1	b	b	2121	0	1	0	1	3.32654	z0	1	z0
110392	Kleiderbügel_dalo_6.jpg	1	n	n	1160	0	1	0	1	3.06446	z0	1	z0
110392	Brille_toze_3.jpg	1	n	n	2277	0	1	0	1	3.35736	z0	1	z0
110392	Gabel_bekoni_5.jpg	1	b	b	1397	0	1	0	1	3.1452	z0	1	z0
110392	Rucksack_mebeti_4.jpg	1	v	v	1078	0	1	0	1	3.03262	z0	1	z0
110392	Computer_bofe_1.jpg	1	v	v	1473	0	1	0	1	3.1682	z0	1	z0
110392	Kamera_dawu_7.jpg	1	v	v	2172	0	0	1	1	3.33686	z0	z0	1
110392	Flagge_nabita_10.jpg	1	v	v	761	0	0	1	1	2.88138	z0	z0	1
110392	Hammer_lefa_9.jpg	1	n	n	534	0	0	1	1	2.72754	z0	z0	1
110392	Geschenk_fapoge_8.jpg	1	b	b	586	0	0	1	1	2.7679	z0	z0	1
110392	Seife_dotewe_11.jpg	1	b	b	552	0	0	1	1	2.74194	z0	z0	1
110392	Korkenzieher_redu_12.jpg	1	n	n	630	0	0	1	1	2.79934	z0	z0	1
110392	Regenschirm_boruda_17.jpg	1	b	b	643	1	0	0	1	2.80821	1	z0	z0
110392	Stift_dizela_16.jpg	1	v	v	2223	1	0	0	1	3.34694	1	z0	z0
110392	Handy_igro_13.jpg	1	v	v	802	1	0	0	1	2.90417	1	z0	z0
110392	Schlüssel_dupi_15.jpg	1	n	n	783	1	0	0	1	2.89376	1	z0	z0
110392	Büroklammer_zobu_18.jpg	1	n	n	893	1	0	0	1	2.95085	1	z0	z0
110392	Glas_sokitu_14.jpg	1	b	b	685	1	0	0	1	2.83569	1	z0	z0
170683	Gabel_bekoni_5.jpg	1	b	b	2125	0	1	0	1	3.32736	z0	1	z0
170683	Spiegel_wasute_2.jpg	1	b	b	778	0	1	0	1	2.89098	z0	1	z0
170683	Brille_toze_3.jpg	1	n	n	912	0	1	0	1	2.95999	z0	1	z0
170683	Rucksack_mebeti_4.jpg	1	v	v	1047	0	1	0	1	3.01995	z0	1	z0
170683	Kleiderbügel_dalo_6.jpg	1	n	n	1419	0	1	0	1	3.15198	z0	1	z0
170683	Computer_bofe_1.jpg	1	v	v	880	0	1	0	1	2.94448	z0	1	z0
170683	Korkenzieher_redu_12.jpg	1	n	n	996	0	0	1	1	2.99826	z0	z0	1
170683	Hammer_lefa_9.jpg	1	n	n	2129	0	0	1	1	3.32818	z0	z0	1
170683	Seife_dotewe_11.jpg	1	b	b	2059	0	0	1	1	3.31366	z0	z0	1
170683	Geschenk_fapoge_8.jpg	1	b	b	1269	0	0	1	1	3.10346	z0	z0	1
170683	Kamera_dawu_7.jpg	1	v	v	2522	0	0	1	1	3.40175	z0	z0	1
170683	Flagge_nabita_10.jpg	1	v	v	762	0	0	1	1	2.88195	z0	z0	1
170683	Regenschirm_boruda_17.jpg	1	b	b	1237	1	0	0	1	3.09237	1	z0	z0
170683	Handy_igro_13.jpg	1	v	v	1042	1	0	0	1	3.01787	1	z0	z0
170683	Büroklammer_zobu_18.jpg	1	n	n	2113	1	0	0	1	3.3249	1	z0	z0
170683	Schlüssel_dupi_15.jpg	1	n	n	1202	1	0	0	1	3.0799	1	z0	z0
170683	Stift_dizela_16.jpg	1	v	v	786	1	0	0	1	2.89542	1	z0	z0
170683	Glas_sokitu_14.jpg	1	b	b	1914	1	0	0	1	3.28194	1	z0	z0
211292	Spiegel_wasute_2.jpg	1	b	b	688	0	1	0	1	2.83759	z0	1	z0
211292	Computer_bofe_1.jpg	1	v	v	843	0	1	0	1	2.92583	z0	1	z0
211292	Rucksack_mebeti_4.jpg	1	v	v	719	0	1	0	1	2.85673	z0	1	z0
211292	Brille_toze_3.jpg	1	n	n	949	0	1	0	1	2.97727	z0	1	z0
211292	Kleiderbügel_dalo_6.jpg	1	n	n	1026	0	1	0	1	3.01115	z0	1	z0
211292	Korkenzieher_redu_12.jpg	1	n	n	1015	0	0	1	1	3.00647	z0	z0	1
211292	Flagge_nabita_10.jpg	1	v	v	818	0	0	1	1	2.91275	z0	z0	1
211292	Hammer_lefa_9.jpg	1	n	n	1253	0	0	1	1	3.09795	z0	z0	1
211292	Kamera_dawu_7.jpg	1	v	v	896	0	0	1	1	2.95231	z0	z0	1
211292	Geschenk_fapoge_8.jpg	1	b	b	824	0	0	1	1	2.91593	z0	z0	1
211292	Seife_dotewe_11.jpg	1	b	b	1226	0	0	1	1	3.08849	z0	z0	1
211292	Glas_sokitu_14.jpg	1	b	b	1280	1	0	0	1	3.10721	1	z0	z0
211292	Büroklammer_zobu_18.jpg	1	n	n	1177	1	0	0	1	3.07078	1	z0	z0
211292	Stift_dizela_16.jpg	1	v	v	1016	1	0	0	1	3.00689	1	z0	z0
211292	Regenschirm_boruda_17.jpg	1	b	b	1081	1	0	0	1	3.03383	1	z0	z0
211292	Schlüssel_dupi_15.jpg	1	n	n	1122	1	0	0	1	3.04999	1	z0	z0
211292	Handy_igro_13.jpg	1	v	v	769	1	0	0	1	2.88593	1	z0	z0
220794	Brille_toze_3.jpg	1	n	n	1282	0	1	0	1	3.10789	z0	1	z0
220794	Computer_bofe_1.jpg	1	v	v	836	0	1	0	1	2.92221	z0	1	z0
220794	Kleiderbügel_dalo_6.jpg	1	n	n	1255	0	1	0	1	3.09864	z0	1	z0
220794	Gabel_bekoni_5.jpg	1	b	b	1784	0	1	0	1	3.25139	z0	1	z0
220794	Rucksack_mebeti_4.jpg	1	v	v	793	0	1	0	1	2.89927	z0	1	z0
220794	Spiegel_wasute_2.jpg	1	b	b	467	0	1	0	1	2.66932	z0	1	z0
220794	Kamera_dawu_7.jpg	1	v	v	713	0	0	1	1	2.85309	z0	z0	1
220794	Geschenk_fapoge_8.jpg	1	b	b	535	0	0	1	1	2.72835	z0	z0	1
220794	Seife_dotewe_11.jpg	1	b	b	799	0	0	1	1	2.90255	z0	z0	1
220794	Flagge_nabita_10.jpg	1	v	v	611	0	0	1	1	2.78604	z0	z0	1
220794	Hammer_lefa_9.jpg	1	n	n	1182	0	0	1	1	3.07262	z0	z0	1
220794	Korkenzieher_redu_12.jpg	1	n	n	617	0	0	1	1	2.79029	z0	z0	1
220794	Handy_igro_13.jpg	1	v	v	730	1	0	0	1	2.86332	1	z0	z0
220794	Regenschirm_boruda_17.jpg	1	b	b	669	1	0	0	1	2.82543	1	z0	z0
220794	Glas_sokitu_14.jpg	1	b	b	774	1	0	0	1	2.88874	1	z0	z0
220794	Stift_dizela_16.jpg	1	v	v	597	1	0	0	1	2.77597	1	z0	z0
220794	Büroklammer_zobu_18.jpg	1	n	n	955	1	0	0	1	2.98	1	z0	z0
220794	Schlüssel_dupi_15.jpg	1	n	n	722	1	0	0	1	2.85854	1	z0	z0
231274	Gabel_bekoni_5.jpg	1	b	b	1021	0	1	0	1	3.00903	z0	1	z0
231274	Computer_bofe_1.jpg	1	v	v	1017	0	1	0	1	3.00732	z0	1	z0
231274	Rucksack_mebeti_4.jpg	1	v	v	962	0	1	0	1	2.98318	z0	1	z0
231274	Kleiderbügel_dalo_6.jpg	1	n	n	872	0	1	0	1	2.94052	z0	1	z0
231274	Brille_toze_3.jpg	1	n	n	1437	0	1	0	1	3.15746	z0	1	z0
231274	Flagge_nabita_10.jpg	1	v	v	3367	0	0	1	0	3.52724	z0	z0	1
231274	Hammer_lefa_9.jpg	1	n	n	1148	0	0	1	1	3.05994	z0	z0	1
231274	Korkenzieher_redu_12.jpg	1	n	n	705	0	0	1	1	2.84819	z0	z0	1
231274	Geschenk_fapoge_8.jpg	1	b	b	792	0	0	1	1	2.89873	z0	z0	1
231274	Seife_dotewe_11.jpg	1	b	b	1125	0	0	1	1	3.05115	z0	z0	1
231274	Kamera_dawu_7.jpg	1	v	v	1820	0	0	1	1	3.26007	z0	z0	1
231274	Regenschirm_boruda_17.jpg	1	b	b	2939	1	0	0	1	3.4682	1	z0	z0
231274	Schlüssel_dupi_15.jpg	1	n	n	1299	1	0	0	1	3.11361	1	z0	z0
231274	Handy_igro_13.jpg	1	v	v	915	1	0	0	1	2.96142	1	z0	z0
231274	Büroklammer_zobu_18.jpg	1	n	n	594	1	0	0	1	2.77379	1	z0	z0
231274	Stift_dizela_16.jpg	1	v	v	945	1	0	0	1	2.97543	1	z0	z0
231274	Glas_sokitu_14.jpg	1	b	b	2447	1	0	0	1	3.38863	1	z0	z0
270155	Computer_bofe_1.jpg	1	v	v	2191	0	1	0	1	3.34064	z0	1	z0
270155	Spiegel_wasute_2.jpg	1	b	b	2793	0	1	0	1	3.44607	z0	1	z0
270155	Kleiderbügel_dalo_6.jpg	1	n	n	861	0	1	0	1	2.935	z0	1	z0
270155	Rucksack_mebeti_4.jpg	1	v	v	739	0	1	0	1	2.86864	z0	1	z0
270155	Gabel_bekoni_5.jpg	1	b	b	934	0	1	0	1	2.97035	z0	1	z0
270155	Brille_toze_3.jpg	1	n	n	1163	0	1	0	1	3.06558	z0	1	z0
270155	Hammer_lefa_9.jpg	1	n	n	871	0	0	1	1	2.94002	z0	z0	1
270155	Flagge_nabita_10.jpg	1	v	v	800	0	0	1	1	2.90309	z0	z0	1
270155	Seife_dotewe_11.jpg	1	b	b	486	0	0	1	1	2.68664	z0	z0	1
270155	Kamera_dawu_7.jpg	1	v	v	1047	0	0	1	1	3.01995	z0	z0	1
270155	Korkenzieher_redu_12.jpg	1	n	n	633	0	0	1	1	2.8014	z0	z0	1
270155	Geschenk_fapoge_8.jpg	1	b	b	586	0	0	1	1	2.7679	z0	z0	1
270155	Regenschirm_boruda_17.jpg	1	b	b	1182	1	0	0	1	3.07262	1	z0	z0
270155	Büroklammer_zobu_18.jpg	1	n	n	755	1	0	0	1	2.87795	1	z0	z0
270155	Glas_sokitu_14.jpg	1	b	b	953	1	0	0	1	2.97909	1	z0	z0
270155	Handy_igro_13.jpg	1	v	v	1479	1	0	0	1	3.16997	1	z0	z0
270155	Schlüssel_dupi_15.jpg	1	n	n	1072	1	0	0	1	3.03019	1	z0	z0
270155	Stift_dizela_16.jpg	1	v	v	779	1	0	0	1	2.89154	1	z0	z0
270354	Gabel_bekoni_5.jpg	1	b	b	3917	0	1	0	0	3.59295	z0	1	z0
270354	Kleiderbügel_dalo_6.jpg	1	n	n	1390	0	1	0	1	3.14301	z0	1	z0
270354	Computer_bofe_1.jpg	1	v	v	1469	0	1	0	1	3.16702	z0	1	z0
270354	Spiegel_wasute_2.jpg	1	b	b	2158	0	1	0	1	3.33405	z0	1	z0
270354	Rucksack_mebeti_4.jpg	1	v	v	1281	0	1	0	1	3.10755	z0	1	z0
270354	Brille_toze_3.jpg	1	n	n	1305	0	1	0	1	3.11561	z0	1	z0
270354	Flagge_nabita_10.jpg	1	v	v	1608	0	0	1	1	3.20629	z0	z0	1
270354	Seife_dotewe_11.jpg	1	b	b	1975	0	0	1	1	3.29557	z0	z0	1
270354	Kamera_dawu_7.jpg	1	v	v	1294	0	0	1	1	3.11193	z0	z0	1
270354	Hammer_lefa_9.jpg	1	n	n	1758	0	0	1	1	3.24502	z0	z0	1
270354	Geschenk_fapoge_8.jpg	1	b	b	2421	0	0	1	1	3.38399	z0	z0	1
270354	Korkenzieher_redu_12.jpg	1	n	n	2017	0	0	1	1	3.30471	z0	z0	1
270354	Schlüssel_dupi_15.jpg	1	n	n	1557	1	0	0	1	3.19229	1	z0	z0
270354	Regenschirm_boruda_17.jpg	1	b	b	1479	1	0	0	1	3.16997	1	z0	z0
270354	Büroklammer_zobu_18.jpg	1	n	n	1932	1	0	0	1	3.28601	1	z0	z0
270354	Glas_sokitu_14.jpg	1	b	b	2388	1	0	0	1	3.37803	1	z0	z0
270354	Stift_dizela_16.jpg	1	v	v	1379	1	0	0	1	3.13956	1	z0	z0
270354	Handy_igro_13.jpg	1	v	v	3266	1	0	0	0	3.51402	1	z0	z0
281186	Brille_toze_3.jpg	1	n	n	2010	0	1	0	1	3.3032	z0	1	z0
281186	Kleiderbügel_dalo_6.jpg	1	n	n	1174	0	1	0	1	3.06967	z0	1	z0
281186	Gabel_bekoni_5.jpg	1	b	b	1408	0	1	0	1	3.1486	z0	1	z0
281186	Spiegel_wasute_2.jpg	1	b	b	1062	0	1	0	1	3.02612	z0	1	z0
281186	Computer_bofe_1.jpg	1	v	v	889	0	1	0	1	2.9489	z0	1	z0
281186	Rucksack_mebeti_4.jpg	1	v	v	1110	0	1	0	1	3.04532	z0	1	z0
281186	Kamera_dawu_7.jpg	1	v	v	2132	0	0	1	1	3.32879	z0	z0	1
281186	Flagge_nabita_10.jpg	1	v	v	2025	0	0	1	1	3.30643	z0	z0	1
281186	Seife_dotewe_11.jpg	1	b	b	2059	0	0	1	1	3.31366	z0	z0	1
281186	Hammer_lefa_9.jpg	1	n	n	860	0	0	1	1	2.9345	z0	z0	1
281186	Geschenk_fapoge_8.jpg	1	b	b	2198	0	0	1	1	3.34203	z0	z0	1
281186	Regenschirm_boruda_17.jpg	1	b	b	1348	1	0	0	1	3.12969	1	z0	z0
281186	Stift_dizela_16.jpg	1	v	v	1124	1	0	0	1	3.05077	1	z0	z0
281186	Handy_igro_13.jpg	1	v	v	1146	1	0	0	1	3.05918	1	z0	z0
281186	Glas_sokitu_14.jpg	1	b	b	3546	1	0	0	0	3.54974	1	z0	z0
281186	Schlüssel_dupi_15.jpg	1	n	n	5031	1	0	0	0	3.70165	1	z0	z0
290785	Kleiderbügel_dalo_6.jpg	1	n	n	895	0	1	0	1	2.95182	z0	1	z0
290785	Rucksack_mebeti_4.jpg	1	v	v	908	0	1	0	1	2.95809	z0	1	z0
290785	Gabel_bekoni_5.jpg	1	b	b	714	0	1	0	1	2.8537	z0	1	z0
290785	Spiegel_wasute_2.jpg	1	b	b	615	0	1	0	1	2.78888	z0	1	z0
290785	Computer_bofe_1.jpg	1	v	v	636	0	1	0	1	2.80346	z0	1	z0
290785	Brille_toze_3.jpg	1	n	n	835	0	1	0	1	2.92169	z0	1	z0
290785	Seife_dotewe_11.jpg	1	b	b	696	0	0	1	1	2.84261	z0	z0	1
290785	Hammer_lefa_9.jpg	1	n	n	976	0	0	1	1	2.98945	z0	z0	1
290785	Kamera_dawu_7.jpg	1	v	v	1637	0	0	1	1	3.21405	z0	z0	1
290785	Geschenk_fapoge_8.jpg	1	b	b	750	0	0	1	1	2.87506	z0	z0	1
290785	Korkenzieher_redu_12.jpg	1	n	n	1027	0	0	1	1	3.01157	z0	z0	1
290785	Flagge_nabita_10.jpg	1	v	v	966	0	0	1	1	2.98498	z0	z0	1
290785	Büroklammer_zobu_18.jpg	1	n	n	914	1	0	0	1	2.96095	1	z0	z0
290785	Glas_sokitu_14.jpg	1	b	b	602	1	0	0	1	2.7796	1	z0	z0
290785	Handy_igro_13.jpg	1	v	v	631	1	0	0	1	2.80003	1	z0	z0
290785	Regenschirm_boruda_17.jpg	1	b	b	613	1	0	0	1	2.78746	1	z0	z0
290785	Stift_dizela_16.jpg	1	v	v	706	1	0	0	1	2.8488	1	z0	z0
290785	Schlüssel_dupi_15.jpg	1	n	n	1738	1	0	0	1	3.24005	1	z0	z0
310796	Computer_bofe_1.jpg	1	v	v	1318	0	1	0	1	3.11992	z0	1	z0
310796	Spiegel_wasute_2.jpg	1	b	b	1093	0	1	0	1	3.03862	z0	1	z0
310796	Rucksack_mebeti_4.jpg	1	v	v	1170	0	1	0	1	3.06819	z0	1	z0
310796	Kleiderbügel_dalo_6.jpg	1	n	n	2352	0	1	0	1	3.37144	z0	1	z0
310796	Kamera_dawu_7.jpg	1	v	v	592	0	0	1	1	2.77232	z0	z0	1
310796	Geschenk_fapoge_8.jpg	1	b	b	659	0	0	1	1	2.81889	z0	z0	1
310796	Hammer_lefa_9.jpg	1	n	n	819	0	0	1	1	2.91328	z0	z0	1
310796	Korkenzieher_redu_12.jpg	1	n	n	2598	0	0	1	1	3.41464	z0	z0	1
310796	Flagge_nabita_10.jpg	1	v	v	812	0	0	1	1	2.90956	z0	z0	1
310796	Handy_igro_13.jpg	1	v	v	892	1	0	0	1	2.95036	1	z0	z0
310796	Schlüssel_dupi_15.jpg	1	n	n	3124	1	0	0	1	3.49471	1	z0	z0
310796	Stift_dizela_16.jpg	1	v	v	860	1	0	0	1	2.9345	1	z0	z0
310796	Regenschirm_boruda_17.jpg	1	b	b	857	1	0	0	1	2.93298	1	z0	z0
310796	Büroklammer_zobu_18.jpg	1	n	n	1267	1	0	0	1	3.10278	1	z0	z0
