# Supplementary material for: Positive effects of grasping virtual objects on memory for novel words in a second language
Source: Sci Rep. 2020 Jul 1;10:10760. doi: 10.1038/s41598-020-67539-9 (PMC7329851; doi:10.1038/s41598-020-67539-9)
Supplement: Supplementary file 4 — Supplementary file4 (XLSX 22 kb) [file 41598_2020_67539_MOESM4_ESM.xlsx]

## Sheet: Cued Recall_Delayed
ID	Group	Germanword	CuedrecallVimmi	Vimmiword	CuedRecallGerman	AV	AVO	AVOG
10577	A	Brille	0	mebeti	1	1	0	0
10577	A	Gabel	0	wasute	0	1	0	0
10577	A	Computer	0	dalo	1	1	0	0
10577	A	Kleiderbügel	0	bofe	1	1	0	0
10577	A	Spiegel	0	bekoni	0	1	0	0
10577	A	Rucksack	0	toze	0	1	0	0
10577	A	Schlüssel	0	dizela	1	0	0	1
10577	A	Regenschirm	0	sokitu	1	0	0	1
10577	A	Büroklammer	0	boruda	0	0	0	1
10577	A	Handy	0	zobu	0	0	0	1
10577	A	Stift	0	dupi	0	0	0	1
10577	A	Glas	0	igro	1	0	0	1
10577	A	Hammer	0	nabita	1	0	1	0
10577	A	Seife	0	dawu	1	0	1	0
10577	A	Geschenk	0	redu	1	0	1	0
10577	A	Flagge	0	fapoge	0	0	1	0
10577	A	Kamera	1	dotewe	1	0	1	0
10577	A	Korkenzieher	1	lefa	1	0	1	0
50157	C	Brille	0	mebeti	1	0	1	0
50157	C	Gabel	0	wasute	0	0	1	0
50157	C	Computer	0	dalo	1	0	1	0
50157	C	Kleiderbügel	0	bofe	1	0	1	0
50157	C	Spiegel	0	bekoni	0	0	1	0
50157	C	Rucksack	0	toze	0	0	1	0
50157	C	Schlüssel	0	dizela	1	1	0	0
50157	C	Regenschirm	0	sokitu	1	1	0	0
50157	C	Büroklammer	0	boruda	0	1	0	0
50157	C	Handy	0	zobu	0	1	0	0
50157	C	Stift	0	dupi	0	1	0	0
50157	C	Glas	0	igro	1	1	0	0
50157	C	Hammer	0	nabita	1	0	0	1
50157	C	Seife	0	dawu	1	0	0	1
50157	C	Geschenk	0	redu	1	0	0	1
50157	C	Flagge	0	fapoge	0	0	0	1
50157	C	Kamera	1	dotewe	1	0	0	1
50157	C	Korkenzieher	1	lefa	1	0	0	1
50198	A	Brille	0	mebeti	1	1	0	0
50198	A	Gabel	1	wasute	0	1	0	0
50198	A	Computer	0	dalo	0	1	0	0
50198	A	Kleiderbügel	0	bofe	0	1	0	0
50198	A	Spiegel	0	bekoni	1	1	0	0
50198	A	Rucksack	0	toze	1	1	0	0
50198	A	Schlüssel	0	dizela	1	0	0	1
50198	A	Regenschirm	0	sokitu	0	0	0	1
50198	A	Büroklammer	0	boruda	1	0	0	1
50198	A	Handy	0	zobu	0	0	0	1
50198	A	Stift	1	dupi	0	0	0	1
50198	A	Glas	0	igro	1	0	0	1
50198	A	Hammer	0	nabita	1	0	1	0
50198	A	Seife	0	dawu	0	0	1	0
50198	A	Geschenk	0	redu	0	0	1	0
50198	A	Flagge	0	fapoge	1	0	1	0
50198	A	Kamera	0	dotewe	0	0	1	0
50198	A	Korkenzieher	0	lefa	0	0	1	0
50251	B	Brille	1	mebeti	1	0	0	1
50251	B	Gabel	1	wasute	1	0	0	1
50251	B	Computer	1	dalo	1	0	0	1
50251	B	Kleiderbügel	1	bofe	1	0	0	1
50251	B	Spiegel	1	bekoni	1	0	0	1
50251	B	Rucksack	1	toze	1	0	0	1
50251	B	Schlüssel	1	dizela	1	0	1	0
50251	B	Regenschirm	1	sokitu	1	0	1	0
50251	B	Büroklammer	1	boruda	1	0	1	0
50251	B	Handy	1	zobu	1	0	1	0
50251	B	Stift	0	dupi	1	0	1	0
50251	B	Glas	1	igro	1	0	1	0
50251	B	Hammer	1	nabita	1	1	0	0
50251	B	Seife	1	dawu	1	1	0	0
50251	B	Geschenk	1	redu	1	1	0	0
50251	B	Flagge	1	fapoge	1	1	0	0
50251	B	Kamera	1	dotewe	1	1	0	0
50251	B	Korkenzieher	1	lefa	1	1	0	0
50383	B	Brille	1	mebeti	1	0	0	1
50383	B	Gabel	0	wasute	1	0	0	1
50383	B	Computer	1	dalo	0	0	0	1
50383	B	Kleiderbügel	1	bofe	1	0	0	1
50383	B	Spiegel	0	bekoni	1	0	0	1
50383	B	Rucksack	0	toze	1	0	0	1
50383	B	Schlüssel	0	dizela	0	0	1	0
50383	B	Regenschirm	0	sokitu	0	0	1	0
50383	B	Büroklammer	0	boruda	0	0	1	0
50383	B	Handy	0	zobu	0	0	1	0
50383	B	Stift	0	dupi	0	0	1	0
50383	B	Glas	0	igro	1	0	1	0
50383	B	Hammer	0	nabita	0	1	0	0
50383	B	Seife	0	dawu	0	1	0	0
50383	B	Geschenk	0	redu	0	1	0	0
50383	B	Flagge	0	fapoge	1	1	0	0
50383	B	Kamera	0	dotewe	1	1	0	0
50383	B	Korkenzieher	0	lefa	1	1	0	0
70295	C	Brille	1	mebeti	1	0	1	0
70295	C	Gabel	1	wasute	1	0	1	0
70295	C	Computer	1	dalo	1	0	1	0
70295	C	Kleiderbügel	0	bofe	1	0	1	0
70295	C	Spiegel	1	bekoni	1	0	1	0
70295	C	Rucksack	0	toze	1	0	1	0
70295	C	Schlüssel	0	dizela	1	1	0	0
70295	C	Regenschirm	0	sokitu	1	1	0	0
70295	C	Büroklammer	0	boruda	1	1	0	0
70295	C	Handy	1	zobu	1	1	0	0
70295	C	Stift	0	dupi	1	1	0	0
70295	C	Glas	0	igro	1	1	0	0
70295	C	Hammer	1	nabita	1	0	0	1
70295	C	Seife	0	dawu	1	0	0	1
70295	C	Geschenk	1	redu	1	0	0	1
70295	C	Flagge	0	fapoge	1	0	0	1
70295	C	Kamera	0	dotewe	1	0	0	1
70295	C	Korkenzieher	1	lefa	1	0	0	1
70569	C	Brille	0	mebeti	0	0	1	0
70569	C	Gabel	0	wasute	0	0	1	0
70569	C	Computer	0	dalo	1	0	1	0
70569	C	Kleiderbügel	0	bofe	1	0	1	0
70569	C	Spiegel	0	bekoni	0	0	1	0
70569	C	Rucksack	0	toze	1	0	1	0
70569	C	Schlüssel	0	dizela	0	1	0	0
70569	C	Regenschirm	0	sokitu	0	1	0	0
70569	C	Büroklammer	0	boruda	0	1	0	0
70569	C	Handy	0	zobu	0	1	0	0
70569	C	Stift	0	dupi	0	1	0	0
70569	C	Glas	0	igro	0	1	0	0
70569	C	Hammer	0	nabita	0	0	0	1
70569	C	Seife	0	dawu	0	0	0	1
70569	C	Geschenk	0	redu	0	0	0	1
70569	C	Flagge	0	fapoge	0	0	0	1
70569	C	Kamera	0	dotewe	0	0	0	1
70569	C	Korkenzieher	0	lefa	0	0	0	1
80843	A	Brille	0	mebeti	1	1	0	0
80843	A	Gabel	0	wasute	0	1	0	0
80843	A	Computer	0	dalo	0	1	0	0
80843	A	Kleiderbügel	0	bofe	0	1	0	0
80843	A	Spiegel	0	bekoni	0	1	0	0
80843	A	Rucksack	0	toze	0	1	0	0
80843	A	Schlüssel	0	dizela	0	0	0	1
80843	A	Regenschirm	0	sokitu	0	0	0	1
80843	A	Büroklammer	0	boruda	0	0	0	1
80843	A	Handy	0	zobu	0	0	0	1
80843	A	Stift	0	dupi	0	0	0	1
80843	A	Glas	0	igro	0	0	0	1
80843	A	Hammer	0	nabita	0	0	1	0
80843	A	Seife	0	dawu	0	0	1	0
80843	A	Geschenk	0	redu	0	0	1	0
80843	A	Flagge	0	fapoge	0	0	1	0
80843	A	Kamera	0	dotewe	0	0	1	0
80843	A	Korkenzieher	0	lefa	0	0	1	0
80884	A	Brille	1	mebeti	1	1	0	0
80884	A	Gabel	1	wasute	1	1	0	0
80884	A	Computer	1	dalo	1	1	0	0
80884	A	Kleiderbügel	1	bofe	1	1	0	0
80884	A	Spiegel	1	bekoni	1	1	0	0
80884	A	Rucksack	1	toze	1	1	0	0
80884	A	Schlüssel	1	dizela	1	0	0	1
80884	A	Regenschirm	0	sokitu	1	0	0	1
80884	A	Büroklammer	0	boruda	1	0	0	1
80884	A	Handy	1	zobu	1	0	0	1
80884	A	Stift	1	dupi	1	0	0	1
80884	A	Glas	1	igro	1	0	0	1
80884	A	Hammer	1	nabita	1	0	1	0
80884	A	Seife	1	dawu	1	0	1	0
80884	A	Geschenk	0	redu	1	0	1	0
80884	A	Flagge	1	fapoge	1	0	1	0
80884	A	Kamera	1	dotewe	1	0	1	0
80884	A	Korkenzieher	1	lefa	1	0	1	0
80895	B	Brille	0	mebeti	1	0	0	1
80895	B	Gabel	0	wasute	1	0	0	1
80895	B	Computer	1	dalo	0	0	0	1
80895	B	Kleiderbügel	0	bofe	1	0	0	1
80895	B	Spiegel	0	bekoni	1	0	0	1
80895	B	Rucksack	0	toze	0	0	0	1
80895	B	Schlüssel	0	dizela	0	0	1	0
80895	B	Regenschirm	0	sokitu	0	0	1	0
80895	B	Büroklammer	0	boruda	0	0	1	0
80895	B	Handy	0	zobu	0	0	1	0
80895	B	Stift	0	dupi	0	0	1	0
80895	B	Glas	0	igro	0	0	1	0
80895	B	Hammer	0	nabita	0	1	0	0
80895	B	Seife	0	dawu	1	1	0	0
80895	B	Geschenk	0	redu	0	1	0	0
80895	B	Flagge	0	fapoge	0	1	0	0
80895	B	Kamera	0	dotewe	0	1	0	0
80895	B	Korkenzieher	0	lefa	0	1	0	0
100784	C	Brille	0	mebeti	1	0	1	0
100784	C	Gabel	0	wasute	0	0	1	0
100784	C	Computer	0	dalo	0	0	1	0
100784	C	Kleiderbügel	0	bofe	0	0	1	0
100784	C	Spiegel	0	bekoni	0	0	1	0
100784	C	Rucksack	0	toze	1	0	1	0
100784	C	Schlüssel	0	dizela	0	1	0	0
100784	C	Regenschirm	0	sokitu	0	1	0	0
100784	C	Büroklammer	0	boruda	1	1	0	0
100784	C	Handy	0	zobu	0	1	0	0
100784	C	Stift	0	dupi	0	1	0	0
100784	C	Glas	0	igro	0	1	0	0
100784	C	Hammer	0	nabita	0	0	0	1
100784	C	Seife	0	dawu	0	0	0	1
100784	C	Geschenk	0	redu	0	0	0	1
100784	C	Flagge	0	fapoge	0	0	0	1
100784	C	Kamera	0	dotewe	0	0	0	1
100784	C	Korkenzieher	0	lefa	0	0	0	1
130155	A	Brille	0	mebeti	1	1	0	0
130155	A	Gabel	0	wasute	1	1	0	0
130155	A	Computer	0	dalo	0	1	0	0
130155	A	Kleiderbügel	0	bofe	0	1	0	0
130155	A	Spiegel	0	bekoni	0	1	0	0
130155	A	Rucksack	0	toze	0	1	0	0
130155	A	Schlüssel	0	dizela	0	0	0	1
130155	A	Regenschirm	0	sokitu	0	0	0	1
130155	A	Büroklammer	0	boruda	1	0	0	1
130155	A	Handy	0	zobu	0	0	0	1
130155	A	Stift	0	dupi	0	0	0	1
130155	A	Glas	0	igro	1	0	0	1
130155	A	Hammer	0	nabita	0	0	1	0
130155	A	Seife	0	dawu	1	0	1	0
130155	A	Geschenk	0	redu	0	0	1	0
130155	A	Flagge	0	fapoge	1	0	1	0
130155	A	Kamera	0	dotewe	0	0	1	0
130155	A	Korkenzieher	0	lefa	0	0	1	0
130170	B	Brille	1	mebeti	1	0	0	1
130170	B	Gabel	0	wasute	0	0	0	1
130170	B	Computer	0	dalo	1	0	0	1
130170	B	Kleiderbügel	0	bofe	0	0	0	1
130170	B	Spiegel	0	bekoni	0	0	0	1
130170	B	Rucksack	1	toze	1	0	0	1
130170	B	Schlüssel	0	dizela	0	0	1	0
130170	B	Regenschirm	0	sokitu	0	0	1	0
130170	B	Büroklammer	0	boruda	0	0	1	0
130170	B	Handy	0	zobu	1	0	1	0
130170	B	Stift	0	dupi	0	0	1	0
130170	B	Glas	0	igro	1	0	1	0
130170	B	Hammer	0	nabita	0	1	0	0
130170	B	Seife	0	dawu	0	1	0	0
130170	B	Geschenk	0	redu	0	1	0	0
130170	B	Flagge	0	fapoge	0	1	0	0
130170	B	Kamera	0	dotewe	0	1	0	0
130170	B	Korkenzieher	0	lefa	0	1	0	0
140389	A	Brille	0	mebeti	0	1	0	0
140389	A	Gabel	0	wasute	0	1	0	0
140389	A	Computer	0	dalo	1	1	0	0
140389	A	Kleiderbügel	0	bofe	1	1	0	0
140389	A	Spiegel	0	bekoni	0	1	0	0
140389	A	Rucksack	0	toze	0	1	0	0
140389	A	Schlüssel	0	dizela	0	0	0	1
140389	A	Regenschirm	0	sokitu	0	0	0	1
140389	A	Büroklammer	0	boruda	0	0	0	1
140389	A	Handy	0	zobu	0	0	0	1
140389	A	Stift	0	dupi	0	0	0	1
140389	A	Glas	0	igro	0	0	0	1
140389	A	Hammer	0	nabita	0	0	1	0
140389	A	Seife	0	dawu	0	0	1	0
140389	A	Geschenk	0	redu	1	0	1	0
140389	A	Flagge	0	fapoge	0	0	1	0
140389	A	Kamera	0	dotewe	0	0	1	0
140389	A	Korkenzieher	1	lefa	0	0	1	0
140478	B	Brille	0	mebeti	1	0	0	1
140478	B	Gabel	0	wasute	1	0	0	1
140478	B	Computer	0	dalo	0	0	0	1
140478	B	Kleiderbügel	0	bofe	0	0	0	1
140478	B	Spiegel	0	bekoni	0	0	0	1
140478	B	Rucksack	0	toze	0	0	0	1
140478	B	Schlüssel	0	dizela	0	0	1	0
140478	B	Regenschirm	0	sokitu	0	0	1	0
140478	B	Büroklammer	0	boruda	0	0	1	0
140478	B	Handy	0	zobu	0	0	1	0
140478	B	Stift	0	dupi	0	0	1	0
140478	B	Glas	0	igro	0	0	1	0
140478	B	Hammer	0	nabita	1	1	0	0
140478	B	Seife	0	dawu	0	1	0	0
140478	B	Geschenk	0	redu	0	1	0	0
140478	B	Flagge	0	fapoge	0	1	0	0
140478	B	Kamera	0	dotewe	0	1	0	0
140478	B	Korkenzieher	0	lefa	0	1	0	0
160193	B	Brille	0	mebeti	1	0	0	1
160193	B	Gabel	0	wasute	1	0	0	1
160193	B	Computer	0	dalo	0	0	0	1
160193	B	Kleiderbügel	0	bofe	1	0	0	1
160193	B	Spiegel	0	bekoni	0	0	0	1
160193	B	Rucksack	0	toze	0	0	0	1
160193	B	Schlüssel	0	dizela	0	0	1	0
160193	B	Regenschirm	0	sokitu	1	0	1	0
160193	B	Büroklammer	0	boruda	1	0	1	0
160193	B	Handy	0	zobu	0	0	1	0
160193	B	Stift	1	dupi	1	0	1	0
160193	B	Glas	0	igro	0	0	1	0
160193	B	Hammer	0	nabita	1	1	0	0
160193	B	Seife	0	dawu	1	1	0	0
160193	B	Geschenk	0	redu	1	1	0	0
160193	B	Flagge	0	fapoge	1	1	0	0
160193	B	Kamera	0	dotewe	0	1	0	0
160193	B	Korkenzieher	0	lefa	0	1	0	0
170683	C	Brille	0	mebeti	0	0	1	0
170683	C	Gabel	0	wasute	0	0	1	0
170683	C	Computer	0	dalo	0	0	1	0
170683	C	Kleiderbügel	0	bofe	0	0	1	0
170683	C	Spiegel	0	bekoni	0	0	1	0
170683	C	Rucksack	0	toze	1	0	1	0
170683	C	Schlüssel	0	dizela	0	1	0	0
170683	C	Regenschirm	0	sokitu	0	1	0	0
170683	C	Büroklammer	0	boruda	0	1	0	0
170683	C	Handy	0	zobu	0	1	0	0
170683	C	Stift	0	dupi	0	1	0	0
170683	C	Glas	0	igro	0	1	0	0
170683	C	Hammer	0	nabita	1	0	0	1
170683	C	Seife	0	dawu	0	0	0	1
170683	C	Geschenk	0	redu	0	0	0	1
170683	C	Flagge	1	fapoge	0	0	0	1
170683	C	Kamera	0	dotewe	0	0	0	1
170683	C	Korkenzieher	0	lefa	0	0	0	1
170893	A	Brille	0	mebeti	1	1	0	0
170893	A	Gabel	0	wasute	1	1	0	0
170893	A	Computer	0	dalo	1	1	0	0
170893	A	Kleiderbügel	0	bofe	1	1	0	0
170893	A	Spiegel	0	bekoni	0	1	0	0
170893	A	Rucksack	0	toze	0	1	0	0
170893	A	Schlüssel	0	dizela	0	0	0	1
170893	A	Regenschirm	0	sokitu	0	0	0	1
170893	A	Büroklammer	0	boruda	0	0	0	1
170893	A	Handy	0	zobu	0	0	0	1
170893	A	Stift	0	dupi	0	0	0	1
170893	A	Glas	0	igro	0	0	0	1
170893	A	Hammer	0	nabita	0	0	1	0
170893	A	Seife	0	dawu	0	0	1	0
170893	A	Geschenk	0	redu	0	0	1	0
170893	A	Flagge	0	fapoge	0	0	1	0
170893	A	Kamera	0	dotewe	0	0	1	0
170893	A	Korkenzieher	0	lefa	0	0	1	0
180491	B	Brille	1	mebeti	1	0	0	1
180491	B	Gabel	0	wasute	1	0	0	1
180491	B	Computer	1	dalo	1	0	0	1
180491	B	Kleiderbügel	1	bofe	1	0	0	1
180491	B	Spiegel	0	bekoni	1	0	0	1
180491	B	Rucksack	0	toze	1	0	0	1
180491	B	Schlüssel	0	dizela	1	0	1	0
180491	B	Regenschirm	1	sokitu	1	0	1	0
180491	B	Büroklammer	0	boruda	1	0	1	0
180491	B	Handy	1	zobu	0	0	1	0
180491	B	Stift	1	dupi	1	0	1	0
180491	B	Glas	0	igro	1	0	1	0
180491	B	Hammer	1	nabita	1	1	0	0
180491	B	Seife	0	dawu	1	1	0	0
180491	B	Geschenk	1	redu	0	1	0	0
180491	B	Flagge	1	fapoge	1	1	0	0
180491	B	Kamera	1	dotewe	1	1	0	0
180491	B	Korkenzieher	0	lefa	1	1	0	0
180967	A	Brille	1	mebeti	1	1	0	0
180967	A	Gabel	0	wasute	1	1	0	0
180967	A	Computer	0	dalo	1	1	0	0
180967	A	Kleiderbügel	0	bofe	1	1	0	0
180967	A	Spiegel	1	bekoni	1	1	0	0
180967	A	Rucksack	1	toze	1	1	0	0
180967	A	Schlüssel	1	dizela	1	0	0	1
180967	A	Regenschirm	1	sokitu	1	0	0	1
180967	A	Büroklammer	0	boruda	1	0	0	1
180967	A	Handy	0	zobu	1	0	0	1
180967	A	Stift	0	dupi	1	0	0	1
180967	A	Glas	0	igro	1	0	0	1
180967	A	Hammer	1	nabita	1	0	1	0
180967	A	Seife	1	dawu	1	0	1	0
180967	A	Geschenk	0	redu	1	0	1	0
180967	A	Flagge	0	fapoge	1	0	1	0
180967	A	Kamera	1	dotewe	1	0	1	0
180967	A	Korkenzieher	1	lefa	1	0	1	0
220794	C	Brille	0	mebeti	1	0	1	0
220794	C	Gabel	1	wasute	1	0	1	0
220794	C	Computer	1	dalo	1	0	1	0
220794	C	Kleiderbügel	0	bofe	1	0	1	0
220794	C	Spiegel	1	bekoni	1	0	1	0
220794	C	Rucksack	1	toze	1	0	1	0
220794	C	Schlüssel	0	dizela	1	1	0	0
220794	C	Regenschirm	0	sokitu	1	1	0	0
220794	C	Büroklammer	0	boruda	1	1	0	0
220794	C	Handy	1	zobu	1	1	0	0
220794	C	Stift	0	dupi	1	1	0	0
220794	C	Glas	1	igro	1	1	0	0
220794	C	Hammer	1	nabita	1	0	0	1
220794	C	Seife	0	dawu	1	0	0	1
220794	C	Geschenk	1	redu	1	0	0	1
220794	C	Flagge	1	fapoge	1	0	0	1
220794	C	Kamera	0	dotewe	1	0	0	1
220794	C	Korkenzieher	1	lefa	1	0	0	1
231274	C	Brille	0	mebeti	0	0	1	0
231274	C	Gabel	0	wasute	0	0	1	0
231274	C	Computer	0	dalo	0	0	1	0
231274	C	Kleiderbügel	0	bofe	0	0	1	0
231274	C	Spiegel	0	bekoni	0	0	1	0
231274	C	Rucksack	0	toze	0	0	1	0
231274	C	Schlüssel	0	dizela	0	1	0	0
231274	C	Regenschirm	0	sokitu	0	1	0	0
231274	C	Büroklammer	0	boruda	0	1	0	0
231274	C	Handy	0	zobu	0	1	0	0
231274	C	Stift	0	dupi	0	1	0	0
231274	C	Glas	0	igro	0	1	0	0
231274	C	Hammer	0	nabita	0	0	0	1
231274	C	Seife	0	dawu	0	0	0	1
231274	C	Geschenk	0	redu	0	0	0	1
231274	C	Flagge	0	fapoge	0	0	0	1
231274	C	Kamera	0	dotewe	0	0	0	1
231274	C	Korkenzieher	0	lefa	0	0	0	1
240669	B	Brille	0	mebeti	0	0	0	1
240669	B	Gabel	0	wasute	0	0	0	1
240669	B	Computer	0	dalo	0	0	0	1
240669	B	Kleiderbügel	0	bofe	0	0	0	1
240669	B	Spiegel	0	bekoni	1	0	0	1
240669	B	Rucksack	0	toze	0	0	0	1
240669	B	Schlüssel	0	dizela	0	0	1	0
240669	B	Regenschirm	0	sokitu	0	0	1	0
240669	B	Büroklammer	0	boruda	1	0	1	0
240669	B	Handy	0	zobu	0	0	1	0
240669	B	Stift	0	dupi	0	0	1	0
240669	B	Glas	0	igro	1	0	1	0
240669	B	Hammer	1	nabita	0	1	0	0
240669	B	Seife	0	dawu	1	1	0	0
240669	B	Geschenk	0	redu	0	1	0	0
240669	B	Flagge	0	fapoge	1	1	0	0
240669	B	Kamera	0	dotewe	0	1	0	0
240669	B	Korkenzieher	0	lefa	1	1	0	0
250494	A	Brille	1	mebeti	1	1	0	0
250494	A	Gabel	0	wasute	1	1	0	0
250494	A	Computer	0	dalo	0	1	0	0
250494	A	Kleiderbügel	0	bofe	1	1	0	0
250494	A	Spiegel	1	bekoni	1	1	0	0
250494	A	Rucksack	1	toze	1	1	0	0
250494	A	Schlüssel	0	dizela	0	0	0	1
250494	A	Regenschirm	0	sokitu	1	0	0	1
250494	A	Büroklammer	0	boruda	0	0	0	1
250494	A	Handy	0	zobu	0	0	0	1
250494	A	Stift	0	dupi	1	0	0	1
250494	A	Glas	0	igro	1	0	0	1
250494	A	Hammer	0	nabita	1	0	1	0
250494	A	Seife	0	dawu	0	0	1	0
250494	A	Geschenk	0	redu	1	0	1	0
250494	A	Flagge	0	fapoge	0	0	1	0
250494	A	Kamera	0	dotewe	1	0	1	0
250494	A	Korkenzieher	0	lefa	1	0	1	0
270155	C	Brille	0	mebeti	1	0	1	0
270155	C	Gabel	1	wasute	1	0	1	0
270155	C	Computer	1	dalo	1	0	1	0
270155	C	Kleiderbügel	1	bofe	1	0	1	0
270155	C	Spiegel	1	bekoni	1	0	1	0
270155	C	Rucksack	1	toze	0	0	1	0
270155	C	Schlüssel	1	dizela	1	1	0	0
270155	C	Regenschirm	1	sokitu	1	1	0	0
270155	C	Büroklammer	1	boruda	1	1	0	0
270155	C	Handy	1	zobu	1	1	0	0
270155	C	Stift	0	dupi	1	1	0	0
270155	C	Glas	0	igro	1	1	0	0
270155	C	Hammer	1	nabita	1	0	0	1
270155	C	Seife	1	dawu	1	0	0	1
270155	C	Geschenk	0	redu	1	0	0	1
270155	C	Flagge	1	fapoge	0	0	0	1
270155	C	Kamera	1	dotewe	1	0	0	1
270155	C	Korkenzieher	1	lefa	1	0	0	1
280792	B	Brille	0	mebeti	1	0	0	1
280792	B	Gabel	0	wasute	1	0	0	1
280792	B	Computer	0	dalo	1	0	0	1
280792	B	Kleiderbügel	0	bofe	1	0	0	1
280792	B	Spiegel	0	bekoni	1	0	0	1
280792	B	Rucksack	0	toze	1	0	0	1
280792	B	Schlüssel	0	dizela	0	0	1	0
280792	B	Regenschirm	0	sokitu	1	0	1	0
280792	B	Büroklammer	0	boruda	1	0	1	0
280792	B	Handy	0	zobu	0	0	1	0
280792	B	Stift	0	dupi	1	0	1	0
280792	B	Glas	0	igro	0	0	1	0
280792	B	Hammer	0	nabita	1	1	0	0
280792	B	Seife	0	dawu	1	1	0	0
280792	B	Geschenk	0	redu	0	1	0	0
280792	B	Flagge	1	fapoge	1	1	0	0
280792	B	Kamera	0	dotewe	1	1	0	0
280792	B	Korkenzieher	0	lefa	1	1	0	0
290385	B	Brille	1	mebeti	0	0	0	1
290385	B	Gabel	0	wasute	0	0	0	1
290385	B	Computer	0	dalo	0	0	0	1
290385	B	Kleiderbügel	0	bofe	0	0	0	1
290385	B	Spiegel	0	bekoni	0	0	0	1
290385	B	Rucksack	0	toze	0	0	0	1
290385	B	Schlüssel	0	dizela	0	0	1	0
290385	B	Regenschirm	0	sokitu	0	0	1	0
290385	B	Büroklammer	0	boruda	0	0	1	0
290385	B	Handy	0	zobu	0	0	1	0
290385	B	Stift	0	dupi	0	0	1	0
290385	B	Glas	0	igro	0	0	1	0
290385	B	Hammer	0	nabita	0	1	0	0
290385	B	Seife	0	dawu	0	1	0	0
290385	B	Geschenk	0	redu	0	1	0	0
290385	B	Flagge	0	fapoge	0	1	0	0
290385	B	Kamera	0	dotewe	0	1	0	0
290385	B	Korkenzieher	0	lefa	0	1	0	0
290590	B	Brille	1	mebeti	1	0	0	1
290590	B	Gabel	1	wasute	1	0	0	1
290590	B	Computer	1	dalo	1	0	0	1
290590	B	Kleiderbügel	1	bofe	1	0	0	1
290590	B	Spiegel	1	bekoni	1	0	0	1
290590	B	Rucksack	1	toze	1	0	0	1
290590	B	Schlüssel	0	dizela	1	0	1	0
290590	B	Regenschirm	0	sokitu	0	0	1	0
290590	B	Büroklammer	0	boruda	1	0	1	0
290590	B	Handy	0	zobu	1	0	1	0
290590	B	Stift	0	dupi	1	0	1	0
290590	B	Glas	0	igro	1	0	1	0
290590	B	Hammer	0	nabita	1	1	0	0
290590	B	Seife	0	dawu	0	1	0	0
290590	B	Geschenk	0	redu	0	1	0	0
290590	B	Flagge	0	fapoge	1	1	0	0
290590	B	Kamera	0	dotewe	1	1	0	0
290590	B	Korkenzieher	0	lefa	0	1	0	0
290785	C	Brille	0	mebeti	1	0	1	0
290785	C	Gabel	0	wasute	1	0	1	0
290785	C	Computer	1	dalo	1	0	1	0
290785	C	Kleiderbügel	0	bofe	1	0	1	0
290785	C	Spiegel	1	bekoni	0	0	1	0
290785	C	Rucksack	0	toze	1	0	1	0
290785	C	Schlüssel	0	dizela	1	1	0	0
290785	C	Regenschirm	0	sokitu	0	1	0	0
290785	C	Büroklammer	0	boruda	0	1	0	0
290785	C	Handy	0	zobu	0	1	0	0
290785	C	Stift	0	dupi	0	1	0	0
290785	C	Glas	0	igro	0	1	0	0
290785	C	Hammer	0	nabita	0	0	0	1
290785	C	Seife	0	dawu	0	0	0	1
290785	C	Geschenk	0	redu	0	0	0	1
290785	C	Flagge	0	fapoge	0	0	0	1
290785	C	Kamera	0	dotewe	1	0	0	1
290785	C	Korkenzieher	0	lefa	0	0	0	1
300591	B	Brille	1	mebeti	1	0	0	1
300591	B	Gabel	0	wasute	1	0	0	1
300591	B	Computer	1	dalo	0	0	0	1
300591	B	Kleiderbügel	0	bofe	1	0	0	1
300591	B	Spiegel	0	bekoni	0	0	0	1
300591	B	Rucksack	0	toze	1	0	0	1
300591	B	Schlüssel	0	dizela	0	0	1	0
300591	B	Regenschirm	0	sokitu	0	0	1	0
300591	B	Büroklammer	0	boruda	0	0	1	0
300591	B	Handy	0	zobu	0	0	1	0
300591	B	Stift	0	dupi	0	0	1	0
300591	B	Glas	0	igro	0	0	1	0
300591	B	Hammer	0	nabita	0	1	0	0
300591	B	Seife	0	dawu	0	1	0	0
300591	B	Geschenk	0	redu	0	1	0	0
300591	B	Flagge	0	fapoge	0	1	0	0
300591	B	Kamera	0	dotewe	0	1	0	0
300591	B	Korkenzieher	0	lefa	0	1	0	0
