# Supplementary material for: Positive effects of grasping virtual objects on memory for novel words in a second language
Source: Sci Rep. 2020 Jul 1;10:10760. doi: 10.1038/s41598-020-67539-9 (PMC7329851; doi:10.1038/s41598-020-67539-9)
Supplement: Supplementary file 5 — Supplementary file5 (XLSX 31 kb) [file 41598_2020_67539_MOESM5_ESM.xlsx]

## Sheet: Cued Recall_Immediate
ID	Group	AV	AVO	AVOG	Germanword	CuedrecallVimmi	Vimmiword	CuedRecallGerman
10577	A	1	0	0	Brille	1	mebeti	1
10577	A	1	0	0	Gabel	1	wasute	1
10577	A	1	0	0	Computer	0	dalo	1
10577	A	1	0	0	Kleiderbügel	0	bofe	1
10577	A	1	0	0	Spiegel	1	bekoni	1
10577	A	1	0	0	Rucksack	0	toze	1
10577	A	0	0	1	Schlüssel	1	dizela	1
10577	A	0	0	1	Regenschirm	1	sokitu	1
10577	A	0	0	1	Büroklammer	0	boruda	1
10577	A	0	0	1	Handy	0	zobu	1
10577	A	0	0	1	Stift	1	dupi	1
10577	A	0	0	1	Glas	0	igro	1
10577	A	0	1	0	Hammer	1	nabita	1
10577	A	0	1	0	Seife	0	dawu	1
10577	A	0	1	0	Geschenk	0	redu	1
10577	A	0	1	0	Flagge	1	fapoge	1
10577	A	0	1	0	Kamera	0	dotewe	1
10577	A	0	1	0	Korkenzieher	1	lefa	1
50157	A	1	0	0	Brille	0	mebeti	1
50157	A	1	0	0	Gabel	0	wasute	1
50157	A	1	0	0	Computer	1	dalo	1
50157	A	1	0	0	Kleiderbügel	0	bofe	1
50157	A	1	0	0	Spiegel	0	bekoni	1
50157	A	1	0	0	Rucksack	0	toze	1
50157	A	0	0	1	Schlüssel	0	dizela	0
50157	A	0	0	1	Regenschirm	0	sokitu	1
50157	A	0	0	1	Büroklammer	0	boruda	1
50157	A	0	0	1	Handy	0	zobu	0
50157	A	0	0	1	Stift	0	dupi	0
50157	A	0	0	1	Glas	0	igro	1
50157	A	0	1	0	Hammer	1	nabita	1
50157	A	0	1	0	Seife	0	dawu	1
50157	A	0	1	0	Geschenk	0	redu	1
50157	A	0	1	0	Flagge	0	fapoge	1
50157	A	0	1	0	Kamera	1	dotewe	1
50157	A	0	1	0	Korkenzieher	0	lefa	1
50198	A	1	0	0	Brille	0	mebeti	1
50198	A	1	0	0	Gabel	1	wasute	0
50198	A	1	0	0	Computer	0	dalo	0
50198	A	1	0	0	Kleiderbügel	0	bofe	1
50198	A	1	0	0	Spiegel	0	bekoni	1
50198	A	1	0	0	Rucksack	0	toze	1
50198	A	0	0	1	Schlüssel	1	dizela	0
50198	A	0	0	1	Regenschirm	0	sokitu	1
50198	A	0	0	1	Büroklammer	0	boruda	1
50198	A	0	0	1	Handy	1	zobu	1
50198	A	0	0	1	Stift	0	dupi	1
50198	A	0	0	1	Glas	1	igro	1
50198	A	0	1	0	Hammer	1	nabita	1
50198	A	0	1	0	Seife	0	dawu	1
50198	A	0	1	0	Geschenk	0	redu	1
50198	A	0	1	0	Flagge	1	fapoge	1
50198	A	0	1	0	Kamera	1	dotewe	1
50198	A	0	1	0	Korkenzieher	1	lefa	0
50251	A	1	0	0	Brille	1	mebeti	1
50251	A	1	0	0	Gabel	1	wasute	1
50251	A	1	0	0	Computer	1	dalo	1
50251	A	1	0	0	Kleiderbügel	1	bofe	1
50251	A	1	0	0	Spiegel	1	bekoni	1
50251	A	1	0	0	Rucksack	1	toze	1
50251	A	0	0	1	Schlüssel	1	dizela	1
50251	A	0	0	1	Regenschirm	1	sokitu	1
50251	A	0	0	1	Büroklammer	1	boruda	1
50251	A	0	0	1	Handy	1	zobu	1
50251	A	0	0	1	Stift	1	dupi	1
50251	A	0	0	1	Glas	0	igro	1
50251	A	0	1	0	Hammer	1	nabita	1
50251	A	0	1	0	Seife	1	dawu	1
50251	A	0	1	0	Geschenk	0	redu	1
50251	A	0	1	0	Flagge	0	fapoge	1
50251	A	0	1	0	Kamera	1	dotewe	1
50251	A	0	1	0	Korkenzieher	1	lefa	1
50383	A	1	0	0	Brille	0	mebeti	1
50383	A	1	0	0	Gabel	1	wasute	1
50383	A	1	0	0	Computer	1	dalo	1
50383	A	1	0	0	Kleiderbügel	1	bofe	1
50383	A	1	0	0	Spiegel	1	bekoni	1
50383	A	1	0	0	Rucksack	1	toze	1
50383	A	0	0	1	Schlüssel	0	dizela	1
50383	A	0	0	1	Regenschirm	1	sokitu	1
50383	A	0	0	1	Büroklammer	1	boruda	1
50383	A	0	0	1	Handy	0	zobu	1
50383	A	0	0	1	Stift	0	dupi	1
50383	A	0	0	1	Glas	1	igro	1
50383	A	0	1	0	Hammer	0	nabita	1
50383	A	0	1	0	Seife	0	dawu	1
50383	A	0	1	0	Geschenk	0	redu	1
50383	A	0	1	0	Flagge	1	fapoge	1
50383	A	0	1	0	Kamera	1	dotewe	1
50383	A	0	1	0	Korkenzieher	0	lefa	1
60956	A	1	0	0	Brille	1	mebeti	1
60956	A	1	0	0	Gabel	0	wasute	1
60956	A	1	0	0	Computer	0	dalo	0
60956	A	1	0	0	Kleiderbügel	0	bofe	1
60956	A	1	0	0	Spiegel	1	bekoni	1
60956	A	1	0	0	Rucksack	0	toze	1
60956	A	0	0	1	Schlüssel	1	dizela	1
60956	A	0	0	1	Regenschirm	0	sokitu	1
60956	A	0	0	1	Büroklammer	0	boruda	1
60956	A	0	0	1	Handy	0	zobu	1
60956	A	0	0	1	Stift	1	dupi	1
60956	A	0	0	1	Glas	0	igro	1
60956	A	0	1	0	Hammer	0	nabita	0
60956	A	0	1	0	Seife	0	dawu	0
60956	A	0	1	0	Geschenk	1	redu	1
60956	A	0	1	0	Flagge	0	fapoge	1
60956	A	0	1	0	Kamera	0	dotewe	0
60956	A	0	1	0	Korkenzieher	1	lefa	0
61085	A	1	0	0	Brille	0	mebeti	1
61085	A	1	0	0	Gabel	0	wasute	1
61085	A	1	0	0	Computer	0	dalo	1
61085	A	1	0	0	Kleiderbügel	0	bofe	1
61085	A	1	0	0	Spiegel	0	bekoni	1
61085	A	1	0	0	Rucksack	1	toze	1
61085	A	0	0	1	Schlüssel	1	dizela	0
61085	A	0	0	1	Regenschirm	0	sokitu	1
61085	A	0	0	1	Büroklammer	0	boruda	1
61085	A	0	0	1	Handy	0	zobu	1
61085	A	0	0	1	Stift	0	dupi	1
61085	A	0	0	1	Glas	0	igro	1
61085	A	0	1	0	Hammer	0	nabita	1
61085	A	0	1	0	Seife	0	dawu	1
61085	A	0	1	0	Geschenk	0	redu	0
61085	A	0	1	0	Flagge	0	fapoge	1
61085	A	0	1	0	Kamera	0	dotewe	0
61085	A	0	1	0	Korkenzieher	0	lefa	0
70164	A	1	0	0	Brille	1	mebeti	1
70164	A	1	0	0	Gabel	0	wasute	1
70164	A	1	0	0	Computer	1	dalo	1
70164	A	1	0	0	Kleiderbügel	1	bofe	1
70164	A	1	0	0	Spiegel	1	bekoni	1
70164	A	1	0	0	Rucksack	0	toze	1
70164	A	0	0	1	Schlüssel	1	dizela	0
70164	A	0	0	1	Regenschirm	0	sokitu	1
70164	A	0	0	1	Büroklammer	0	boruda	0
70164	A	0	0	1	Handy	1	zobu	1
70164	A	0	0	1	Stift	0	dupi	1
70164	A	0	0	1	Glas	1	igro	1
70164	A	0	1	0	Hammer	1	nabita	1
70164	A	0	1	0	Seife	0	dawu	1
70164	A	0	1	0	Geschenk	1	redu	1
70164	A	0	1	0	Flagge	1	fapoge	1
70164	A	0	1	0	Kamera	1	dotewe	0
70164	A	0	1	0	Korkenzieher	0	lefa	1
70191	A	1	0	0	Brille	0	mebeti	1
70191	A	1	0	0	Gabel	0	wasute	1
70191	A	1	0	0	Computer	0	dalo	1
70191	A	1	0	0	Kleiderbügel	1	bofe	1
70191	A	1	0	0	Spiegel	1	bekoni	1
70191	A	1	0	0	Rucksack	0	toze	1
70191	A	0	0	1	Schlüssel	1	dizela	1
70191	A	0	0	1	Regenschirm	1	sokitu	1
70191	A	0	0	1	Büroklammer	1	boruda	1
70191	A	0	0	1	Handy	0	zobu	1
70191	A	0	0	1	Stift	0	dupi	1
70191	A	0	0	1	Glas	0	igro	1
70191	A	0	1	0	Hammer	1	nabita	1
70191	A	0	1	0	Seife	0	dawu	1
70191	A	0	1	0	Geschenk	0	redu	1
70191	A	0	1	0	Flagge	0	fapoge	1
70191	A	0	1	0	Kamera	0	dotewe	0
70191	A	0	1	0	Korkenzieher	0	lefa	1
70294	A	1	0	0	Brille	1	mebeti	1
70294	A	1	0	0	Gabel	0	wasute	1
70294	A	1	0	0	Computer	1	dalo	0
70294	A	1	0	0	Kleiderbügel	0	bofe	1
70294	A	1	0	0	Spiegel	0	bekoni	0
70294	A	1	0	0	Rucksack	0	toze	1
70294	A	0	0	1	Schlüssel	1	dizela	0
70294	A	0	0	1	Regenschirm	0	sokitu	1
70294	A	0	0	1	Büroklammer	0	boruda	0
70294	A	0	0	1	Handy	0	zobu	0
70294	A	0	0	1	Stift	0	dupi	1
70294	A	0	0	1	Glas	0	igro	1
70294	A	0	1	0	Hammer	1	nabita	1
70294	A	0	1	0	Seife	0	dawu	1
70294	A	0	1	0	Geschenk	0	redu	1
70294	A	0	1	0	Flagge	1	fapoge	1
70294	A	0	1	0	Kamera	1	dotewe	0
70294	A	0	1	0	Korkenzieher	1	lefa	1
70295	A	1	0	0	Brille	1	mebeti	1
70295	A	1	0	0	Gabel	1	wasute	1
70295	A	1	0	0	Computer	1	dalo	1
70295	A	1	0	0	Kleiderbügel	1	bofe	1
70295	A	1	0	0	Spiegel	1	bekoni	1
70295	A	1	0	0	Rucksack	1	toze	1
70295	A	0	0	1	Schlüssel	1	dizela	1
70295	A	0	0	1	Regenschirm	0	sokitu	1
70295	A	0	0	1	Büroklammer	1	boruda	1
70295	A	0	0	1	Handy	1	zobu	1
70295	A	0	0	1	Stift	0	dupi	1
70295	A	0	0	1	Glas	1	igro	1
70295	A	0	1	0	Hammer	1	nabita	1
70295	A	0	1	0	Seife	0	dawu	1
70295	A	0	1	0	Geschenk	1	redu	1
70295	A	0	1	0	Flagge	0	fapoge	1
70295	A	0	1	0	Kamera	1	dotewe	1
70295	A	0	1	0	Korkenzieher	0	lefa	1
70569	A	1	0	0	Brille	0	mebeti	1
70569	A	1	0	0	Gabel	0	wasute	1
70569	A	1	0	0	Computer	0	dalo	1
70569	A	1	0	0	Kleiderbügel	0	bofe	0
70569	A	1	0	0	Spiegel	0	bekoni	0
70569	A	1	0	0	Rucksack	0	toze	1
70569	A	0	0	1	Schlüssel	1	dizela	1
70569	A	0	0	1	Regenschirm	0	sokitu	1
70569	A	0	0	1	Büroklammer	0	boruda	1
70569	A	0	0	1	Handy	0	zobu	1
70569	A	0	0	1	Stift	0	dupi	1
70569	A	0	0	1	Glas	0	igro	1
70569	A	0	1	0	Hammer	1	nabita	1
70569	A	0	1	0	Seife	0	dawu	1
70569	A	0	1	0	Geschenk	0	redu	1
70569	A	0	1	0	Flagge	0	fapoge	1
70569	A	0	1	0	Kamera	0	dotewe	1
70569	A	0	1	0	Korkenzieher	1	lefa	1
70995	A	1	0	0	Brille	0	mebeti	1
70995	A	1	0	0	Gabel	1	wasute	1
70995	A	1	0	0	Computer	1	dalo	1
70995	A	1	0	0	Kleiderbügel	1	bofe	1
70995	A	1	0	0	Spiegel	1	bekoni	1
70995	A	1	0	0	Rucksack	0	toze	1
70995	A	0	0	1	Schlüssel	0	dizela	1
70995	A	0	0	1	Regenschirm	0	sokitu	1
70995	A	0	0	1	Büroklammer	0	boruda	1
70995	A	0	0	1	Handy	1	zobu	1
70995	A	0	0	1	Stift	0	dupi	1
70995	A	0	0	1	Glas	0	igro	1
70995	A	0	1	0	Hammer	1	nabita	1
70995	A	0	1	0	Seife	0	dawu	1
70995	A	0	1	0	Geschenk	0	redu	1
70995	A	0	1	0	Flagge	0	fapoge	1
70995	A	0	1	0	Kamera	1	dotewe	1
70995	A	0	1	0	Korkenzieher	1	lefa	1
80843	A	1	0	0	Brille	0	mebeti	1
80843	A	1	0	0	Gabel	0	wasute	0
80843	A	1	0	0	Computer	0	dalo	0
80843	A	1	0	0	Kleiderbügel	0	bofe	0
80843	A	1	0	0	Spiegel	0	bekoni	0
80843	A	1	0	0	Rucksack	0	toze	0
80843	A	0	0	1	Schlüssel	0	dizela	1
80843	A	0	0	1	Regenschirm	0	sokitu	1
80843	A	0	0	1	Büroklammer	0	boruda	1
80843	A	0	0	1	Handy	1	zobu	1
80843	A	0	0	1	Stift	0	dupi	1
80843	A	0	0	1	Glas	0	igro	1
80843	A	0	1	0	Hammer	1	nabita	1
80843	A	0	1	0	Seife	0	dawu	1
80843	A	0	1	0	Geschenk	0	redu	1
80843	A	0	1	0	Flagge	0	fapoge	1
80843	A	0	1	0	Kamera	1	dotewe	1
80843	A	0	1	0	Korkenzieher	0	lefa	1
80884	B	0	0	1	Brille	1	mebeti	1
80884	B	0	0	1	Gabel	1	wasute	1
80884	B	0	0	1	Computer	1	dalo	1
80884	B	0	0	1	Kleiderbügel	1	bofe	1
80884	B	0	0	1	Spiegel	1	bekoni	1
80884	B	0	0	1	Rucksack	1	toze	1
80884	B	0	1	0	Schlüssel	1	dizela	1
80884	B	0	1	0	Regenschirm	0	sokitu	1
80884	B	0	1	0	Büroklammer	0	boruda	1
80884	B	0	1	0	Handy	1	zobu	1
80884	B	0	1	0	Stift	1	dupi	1
80884	B	0	1	0	Glas	1	igro	1
80884	B	1	0	0	Hammer	1	nabita	1
80884	B	1	0	0	Seife	1	dawu	1
80884	B	1	0	0	Geschenk	0	redu	1
80884	B	1	0	0	Flagge	1	fapoge	1
80884	B	1	0	0	Kamera	1	dotewe	1
80884	B	1	0	0	Korkenzieher	1	lefa	1
80895	B	0	0	1	Brille	0	mebeti	1
80895	B	0	0	1	Gabel	0	wasute	1
80895	B	0	0	1	Computer	1	dalo	1
80895	B	0	0	1	Kleiderbügel	0	bofe	1
80895	B	0	0	1	Spiegel	0	bekoni	1
80895	B	0	0	1	Rucksack	1	toze	1
80895	B	0	1	0	Schlüssel	1	dizela	0
80895	B	0	1	0	Regenschirm	0	sokitu	0
80895	B	0	1	0	Büroklammer	0	boruda	1
80895	B	0	1	0	Handy	1	zobu	1
80895	B	0	1	0	Stift	0	dupi	1
80895	B	0	1	0	Glas	0	igro	1
80895	B	1	0	0	Hammer	0	nabita	1
80895	B	1	0	0	Seife	0	dawu	1
80895	B	1	0	0	Geschenk	0	redu	1
80895	B	1	0	0	Flagge	0	fapoge	1
80895	B	1	0	0	Kamera	1	dotewe	1
80895	B	1	0	0	Korkenzieher	0	lefa	0
100784	B	0	0	1	Brille	1	mebeti	1
100784	B	0	0	1	Gabel	1	wasute	1
100784	B	0	0	1	Computer	0	dalo	1
100784	B	0	0	1	Kleiderbügel	0	bofe	1
100784	B	0	0	1	Spiegel	0	bekoni	1
100784	B	0	0	1	Rucksack	1	toze	1
100784	B	0	1	0	Schlüssel	1	dizela	1
100784	B	0	1	0	Regenschirm	0	sokitu	1
100784	B	0	1	0	Büroklammer	1	boruda	1
100784	B	0	1	0	Handy	0	zobu	1
100784	B	0	1	0	Stift	1	dupi	1
100784	B	0	1	0	Glas	0	igro	1
100784	B	1	0	0	Hammer	1	nabita	1
100784	B	1	0	0	Seife	1	dawu	1
100784	B	1	0	0	Geschenk	0	redu	1
100784	B	1	0	0	Flagge	1	fapoge	1
100784	B	1	0	0	Kamera	0	dotewe	1
100784	B	1	0	0	Korkenzieher	1	lefa	1
110392	B	0	0	1	Brille	1	mebeti	1
110392	B	0	0	1	Gabel	0	wasute	1
110392	B	0	0	1	Computer	0	dalo	0
110392	B	0	0	1	Kleiderbügel	1	bofe	1
110392	B	0	0	1	Spiegel	1	bekoni	1
110392	B	0	0	1	Rucksack	1	toze	1
110392	B	0	1	0	Schlüssel	0	dizela	1
110392	B	0	1	0	Regenschirm	0	sokitu	1
110392	B	0	1	0	Büroklammer	0	boruda	1
110392	B	0	1	0	Handy	1	zobu	1
110392	B	0	1	0	Stift	1	dupi	1
110392	B	0	1	0	Glas	0	igro	1
110392	B	1	0	0	Hammer	1	nabita	1
110392	B	1	0	0	Seife	0	dawu	1
110392	B	1	0	0	Geschenk	0	redu	1
110392	B	1	0	0	Flagge	1	fapoge	1
110392	B	1	0	0	Kamera	0	dotewe	1
110392	B	1	0	0	Korkenzieher	1	lefa	1
110989	B	0	0	1	Brille	0	mebeti	1
110989	B	0	0	1	Gabel	1	wasute	0
110989	B	0	0	1	Computer	1	dalo	1
110989	B	0	0	1	Kleiderbügel	0	bofe	1
110989	B	0	0	1	Spiegel	0	bekoni	1
110989	B	0	0	1	Rucksack	1	toze	0
110989	B	0	1	0	Schlüssel	1	dizela	1
110989	B	0	1	0	Regenschirm	1	sokitu	0
110989	B	0	1	0	Büroklammer	1	boruda	1
110989	B	0	1	0	Handy	1	zobu	1
110989	B	0	1	0	Stift	1	dupi	1
110989	B	0	1	0	Glas	1	igro	1
110989	B	1	0	0	Hammer	1	nabita	1
110989	B	1	0	0	Seife	1	dawu	1
110989	B	1	0	0	Geschenk	0	redu	0
110989	B	1	0	0	Flagge	0	fapoge	1
110989	B	1	0	0	Kamera	1	dotewe	1
110989	B	1	0	0	Korkenzieher	0	lefa	1
121048	B	0	0	1	Brille	0	mebeti	1
121048	B	0	0	1	Gabel	1	wasute	1
121048	B	0	0	1	Computer	1	dalo	1
121048	B	0	0	1	Kleiderbügel	0	bofe	1
121048	B	0	0	1	Spiegel	0	bekoni	1
121048	B	0	0	1	Rucksack	0	toze	0
121048	B	0	1	0	Schlüssel	0	dizela	1
121048	B	0	1	0	Regenschirm	1	sokitu	1
121048	B	0	1	0	Büroklammer	1	boruda	1
121048	B	0	1	0	Handy	0	zobu	1
121048	B	0	1	0	Stift	1	dupi	1
121048	B	0	1	0	Glas	1	igro	1
121048	B	1	0	0	Hammer	1	nabita	1
121048	B	1	0	0	Seife	0	dawu	1
121048	B	1	0	0	Geschenk	0	redu	0
121048	B	1	0	0	Flagge	0	fapoge	1
121048	B	1	0	0	Kamera	0	dotewe	0
121048	B	1	0	0	Korkenzieher	0	lefa	1
130155	B	0	0	1	Brille	0	mebeti	1
130155	B	0	0	1	Gabel	0	wasute	1
130155	B	0	0	1	Computer	0	dalo	0
130155	B	0	0	1	Kleiderbügel	0	bofe	1
130155	B	0	0	1	Spiegel	1	bekoni	0
130155	B	0	0	1	Rucksack	0	toze	0
130155	B	0	1	0	Schlüssel	0	dizela	1
130155	B	0	1	0	Regenschirm	0	sokitu	1
130155	B	0	1	0	Büroklammer	0	boruda	1
130155	B	0	1	0	Handy	1	zobu	0
130155	B	0	1	0	Stift	0	dupi	1
130155	B	0	1	0	Glas	1	igro	1
130155	B	1	0	0	Hammer	0	nabita	1
130155	B	1	0	0	Seife	0	dawu	1
130155	B	1	0	0	Geschenk	0	redu	1
130155	B	1	0	0	Flagge	0	fapoge	1
130155	B	1	0	0	Kamera	0	dotewe	1
130155	B	1	0	0	Korkenzieher	1	lefa	1
130170	B	0	0	1	Brille	1	mebeti	1
130170	B	0	0	1	Gabel	0	wasute	1
130170	B	0	0	1	Computer	1	dalo	0
130170	B	0	0	1	Kleiderbügel	1	bofe	1
130170	B	0	0	1	Spiegel	1	bekoni	1
130170	B	0	0	1	Rucksack	0	toze	1
130170	B	0	1	0	Schlüssel	0	dizela	1
130170	B	0	1	0	Regenschirm	0	sokitu	1
130170	B	0	1	0	Büroklammer	1	boruda	1
130170	B	0	1	0	Handy	1	zobu	1
130170	B	0	1	0	Stift	1	dupi	1
130170	B	0	1	0	Glas	0	igro	1
130170	B	1	0	0	Hammer	0	nabita	1
130170	B	1	0	0	Seife	0	dawu	1
130170	B	1	0	0	Geschenk	0	redu	1
130170	B	1	0	0	Flagge	0	fapoge	1
130170	B	1	0	0	Kamera	0	dotewe	1
130170	B	1	0	0	Korkenzieher	1	lefa	1
130278	B	0	0	1	Brille	0	mebeti	1
130278	B	0	0	1	Gabel	1	wasute	1
130278	B	0	0	1	Computer	1	dalo	0
130278	B	0	0	1	Kleiderbügel	0	bofe	1
130278	B	0	0	1	Spiegel	0	bekoni	1
130278	B	0	0	1	Rucksack	0	toze	0
130278	B	0	1	0	Schlüssel	0	dizela	0
130278	B	0	1	0	Regenschirm	0	sokitu	1
130278	B	0	1	0	Büroklammer	1	boruda	1
130278	B	0	1	0	Handy	0	zobu	1
130278	B	0	1	0	Stift	0	dupi	0
130278	B	0	1	0	Glas	0	igro	1
130278	B	1	0	0	Hammer	1	nabita	1
130278	B	1	0	0	Seife	0	dawu	0
130278	B	1	0	0	Geschenk	0	redu	0
130278	B	1	0	0	Flagge	1	fapoge	1
130278	B	1	0	0	Kamera	0	dotewe	1
130278	B	1	0	0	Korkenzieher	0	lefa	1
140389	B	0	0	1	Brille	0	mebeti	1
140389	B	0	0	1	Gabel	0	wasute	1
140389	B	0	0	1	Computer	0	dalo	0
140389	B	0	0	1	Kleiderbügel	1	bofe	1
140389	B	0	0	1	Spiegel	0	bekoni	0
140389	B	0	0	1	Rucksack	0	toze	0
140389	B	0	1	0	Schlüssel	1	dizela	1
140389	B	0	1	0	Regenschirm	0	sokitu	1
140389	B	0	1	0	Büroklammer	0	boruda	1
140389	B	0	1	0	Handy	1	zobu	1
140389	B	0	1	0	Stift	1	dupi	1
140389	B	0	1	0	Glas	0	igro	1
140389	B	1	0	0	Hammer	0	nabita	1
140389	B	1	0	0	Seife	0	dawu	0
140389	B	1	0	0	Geschenk	0	redu	1
140389	B	1	0	0	Flagge	0	fapoge	1
140389	B	1	0	0	Kamera	0	dotewe	0
140389	B	1	0	0	Korkenzieher	1	lefa	0
140478	B	0	0	1	Brille	1	mebeti	1
140478	B	0	0	1	Gabel	1	wasute	1
140478	B	0	0	1	Computer	0	dalo	0
140478	B	0	0	1	Kleiderbügel	1	bofe	1
140478	B	0	0	1	Spiegel	1	bekoni	1
140478	B	0	0	1	Rucksack	0	toze	1
140478	B	0	1	0	Schlüssel	0	dizela	1
140478	B	0	1	0	Regenschirm	0	sokitu	1
140478	B	0	1	0	Büroklammer	0	boruda	1
140478	B	0	1	0	Handy	1	zobu	0
140478	B	0	1	0	Stift	0	dupi	0
140478	B	0	1	0	Glas	0	igro	1
140478	B	1	0	0	Hammer	1	nabita	1
140478	B	1	0	0	Seife	0	dawu	0
140478	B	1	0	0	Geschenk	0	redu	0
140478	B	1	0	0	Flagge	1	fapoge	0
140478	B	1	0	0	Kamera	0	dotewe	0
140478	B	1	0	0	Korkenzieher	0	lefa	0
160193	B	0	0	1	Brille	1	mebeti	1
160193	B	0	0	1	Gabel	1	wasute	1
160193	B	0	0	1	Computer	1	dalo	1
160193	B	0	0	1	Kleiderbügel	1	bofe	1
160193	B	0	0	1	Spiegel	1	bekoni	1
160193	B	0	0	1	Rucksack	1	toze	1
160193	B	0	1	0	Schlüssel	1	dizela	1
160193	B	0	1	0	Regenschirm	0	sokitu	1
160193	B	0	1	0	Büroklammer	1	boruda	1
160193	B	0	1	0	Handy	1	zobu	1
160193	B	0	1	0	Stift	1	dupi	1
160193	B	0	1	0	Glas	1	igro	1
160193	B	1	0	0	Hammer	1	nabita	1
160193	B	1	0	0	Seife	1	dawu	1
160193	B	1	0	0	Geschenk	0	redu	1
160193	B	1	0	0	Flagge	1	fapoge	1
160193	B	1	0	0	Kamera	1	dotewe	1
160193	B	1	0	0	Korkenzieher	1	lefa	1
170683	B	0	0	1	Brille	0	mebeti	1
170683	B	0	0	1	Gabel	0	wasute	1
170683	B	0	0	1	Computer	0	dalo	1
170683	B	0	0	1	Kleiderbügel	1	bofe	1
170683	B	0	0	1	Spiegel	1	bekoni	1
170683	B	0	0	1	Rucksack	0	toze	1
170683	B	0	1	0	Schlüssel	0	dizela	1
170683	B	0	1	0	Regenschirm	0	sokitu	0
170683	B	0	1	0	Büroklammer	0	boruda	1
170683	B	0	1	0	Handy	0	zobu	0
170683	B	0	1	0	Stift	1	dupi	1
170683	B	0	1	0	Glas	0	igro	1
170683	B	1	0	0	Hammer	0	nabita	1
170683	B	1	0	0	Seife	0	dawu	1
170683	B	1	0	0	Geschenk	0	redu	1
170683	B	1	0	0	Flagge	1	fapoge	1
170683	B	1	0	0	Kamera	1	dotewe	0
170683	B	1	0	0	Korkenzieher	1	lefa	0
170893	B	0	0	1	Brille	1	mebeti	1
170893	B	0	0	1	Gabel	0	wasute	1
170893	B	0	0	1	Computer	1	dalo	1
170893	B	0	0	1	Kleiderbügel	1	bofe	1
170893	B	0	0	1	Spiegel	1	bekoni	1
170893	B	0	0	1	Rucksack	1	toze	1
170893	B	0	1	0	Schlüssel	0	dizela	0
170893	B	0	1	0	Regenschirm	1	sokitu	0
170893	B	0	1	0	Büroklammer	0	boruda	1
170893	B	0	1	0	Handy	0	zobu	1
170893	B	0	1	0	Stift	0	dupi	0
170893	B	0	1	0	Glas	0	igro	0
170893	B	1	0	0	Hammer	0	nabita	1
170893	B	1	0	0	Seife	0	dawu	0
170893	B	1	0	0	Geschenk	0	redu	1
170893	B	1	0	0	Flagge	0	fapoge	1
170893	B	1	0	0	Kamera	1	dotewe	1
170893	B	1	0	0	Korkenzieher	1	lefa	1
180491	B	0	0	1	Brille	1	mebeti	1
180491	B	0	0	1	Gabel	0	wasute	1
180491	B	0	0	1	Computer	1	dalo	1
180491	B	0	0	1	Kleiderbügel	1	bofe	1
180491	B	0	0	1	Spiegel	1	bekoni	1
180491	B	0	0	1	Rucksack	1	toze	1
180491	B	0	1	0	Schlüssel	1	dizela	1
180491	B	0	1	0	Regenschirm	1	sokitu	1
180491	B	0	1	0	Büroklammer	1	boruda	1
180491	B	0	1	0	Handy	1	zobu	1
180491	B	0	1	0	Stift	1	dupi	1
180491	B	0	1	0	Glas	1	igro	1
180491	B	1	0	0	Hammer	1	nabita	1
180491	B	1	0	0	Seife	1	dawu	1
180491	B	1	0	0	Geschenk	1	redu	1
180491	B	1	0	0	Flagge	1	fapoge	1
180491	B	1	0	0	Kamera	1	dotewe	1
180491	B	1	0	0	Korkenzieher	1	lefa	1
180567	C	0	1	0	Brille	0	mebeti	0
180567	C	0	1	0	Gabel	0	wasute	0
180567	C	0	1	0	Computer	0	dalo	0
180567	C	0	1	0	Kleiderbügel	0	bofe	0
180567	C	0	1	0	Spiegel	0	bekoni	0
180567	C	0	1	0	Rucksack	0	toze	0
180567	C	1	0	0	Schlüssel	0	dizela	0
180567	C	1	0	0	Regenschirm	0	sokitu	0
180567	C	1	0	0	Büroklammer	0	boruda	0
180567	C	1	0	0	Handy	0	zobu	0
180567	C	1	0	0	Stift	0	dupi	0
180567	C	1	0	0	Glas	0	igro	0
180567	C	0	0	1	Hammer	0	nabita	0
180567	C	0	0	1	Seife	0	dawu	0
180567	C	0	0	1	Geschenk	0	redu	0
180567	C	0	0	1	Flagge	0	fapoge	0
180567	C	0	0	1	Kamera	0	dotewe	0
180567	C	0	0	1	Korkenzieher	0	lefa	0
180967	C	0	1	0	Brille	0	mebeti	1
180967	C	0	1	0	Gabel	0	wasute	1
180967	C	0	1	0	Computer	0	dalo	1
180967	C	0	1	0	Kleiderbügel	0	bofe	1
180967	C	0	1	0	Spiegel	1	bekoni	1
180967	C	0	1	0	Rucksack	0	toze	1
180967	C	1	0	0	Schlüssel	1	dizela	1
180967	C	1	0	0	Regenschirm	1	sokitu	1
180967	C	1	0	0	Büroklammer	1	boruda	1
180967	C	1	0	0	Handy	1	zobu	1
180967	C	1	0	0	Stift	0	dupi	1
180967	C	1	0	0	Glas	0	igro	1
180967	C	0	0	1	Hammer	1	nabita	1
180967	C	0	0	1	Seife	1	dawu	1
180967	C	0	0	1	Geschenk	0	redu	1
180967	C	0	0	1	Flagge	1	fapoge	1
180967	C	0	0	1	Kamera	1	dotewe	1
180967	C	0	0	1	Korkenzieher	1	lefa	1
211292	C	0	1	0	Brille	1	mebeti	1
211292	C	0	1	0	Gabel	1	wasute	1
211292	C	0	1	0	Computer	1	dalo	1
211292	C	0	1	0	Kleiderbügel	1	bofe	1
211292	C	0	1	0	Spiegel	1	bekoni	1
211292	C	0	1	0	Rucksack	0	toze	1
211292	C	1	0	0	Schlüssel	1	dizela	1
211292	C	1	0	0	Regenschirm	0	sokitu	1
211292	C	1	0	0	Büroklammer	0	boruda	1
211292	C	1	0	0	Handy	0	zobu	1
211292	C	1	0	0	Stift	0	dupi	1
211292	C	1	0	0	Glas	0	igro	1
211292	C	0	0	1	Hammer	0	nabita	1
211292	C	0	0	1	Seife	0	dawu	1
211292	C	0	0	1	Geschenk	0	redu	1
211292	C	0	0	1	Flagge	1	fapoge	1
211292	C	0	0	1	Kamera	1	dotewe	1
211292	C	0	0	1	Korkenzieher	1	lefa	1
220794	C	0	1	0	Brille	1	mebeti	1
220794	C	0	1	0	Gabel	1	wasute	1
220794	C	0	1	0	Computer	1	dalo	1
220794	C	0	1	0	Kleiderbügel	0	bofe	1
220794	C	0	1	0	Spiegel	0	bekoni	1
220794	C	0	1	0	Rucksack	0	toze	1
220794	C	1	0	0	Schlüssel	1	dizela	1
220794	C	1	0	0	Regenschirm	1	sokitu	1
220794	C	1	0	0	Büroklammer	1	boruda	1
220794	C	1	0	0	Handy	1	zobu	1
220794	C	1	0	0	Stift	1	dupi	1
220794	C	1	0	0	Glas	1	igro	1
220794	C	0	0	1	Hammer	1	nabita	1
220794	C	0	0	1	Seife	0	dawu	1
220794	C	0	0	1	Geschenk	1	redu	1
220794	C	0	0	1	Flagge	1	fapoge	1
220794	C	0	0	1	Kamera	0	dotewe	1
220794	C	0	0	1	Korkenzieher	1	lefa	1
231274	C	0	1	0	Brille	0	mebeti	1
231274	C	0	1	0	Gabel	0	wasute	0
231274	C	0	1	0	Computer	1	dalo	1
231274	C	0	1	0	Kleiderbügel	0	bofe	1
231274	C	0	1	0	Spiegel	0	bekoni	0
231274	C	0	1	0	Rucksack	0	toze	1
231274	C	1	0	0	Schlüssel	0	dizela	0
231274	C	1	0	0	Regenschirm	0	sokitu	0
231274	C	1	0	0	Büroklammer	0	boruda	1
231274	C	1	0	0	Handy	0	zobu	0
231274	C	1	0	0	Stift	0	dupi	0
231274	C	1	0	0	Glas	0	igro	1
231274	C	0	0	1	Hammer	0	nabita	0
231274	C	0	0	1	Seife	0	dawu	0
231274	C	0	0	1	Geschenk	0	redu	1
231274	C	0	0	1	Flagge	0	fapoge	0
231274	C	0	0	1	Kamera	0	dotewe	1
231274	C	0	0	1	Korkenzieher	1	lefa	0
240669	C	0	1	0	Brille	0	mebeti	0
240669	C	0	1	0	Gabel	0	wasute	0
240669	C	0	1	0	Computer	0	dalo	1
240669	C	0	1	0	Kleiderbügel	1	bofe	1
240669	C	0	1	0	Spiegel	0	bekoni	1
240669	C	0	1	0	Rucksack	0	toze	1
240669	C	1	0	0	Schlüssel	1	dizela	1
240669	C	1	0	0	Regenschirm	0	sokitu	1
240669	C	1	0	0	Büroklammer	0	boruda	1
240669	C	1	0	0	Handy	0	zobu	0
240669	C	1	0	0	Stift	0	dupi	1
240669	C	1	0	0	Glas	0	igro	1
240669	C	0	0	1	Hammer	1	nabita	1
240669	C	0	0	1	Seife	0	dawu	1
240669	C	0	0	1	Geschenk	1	redu	1
240669	C	0	0	1	Flagge	0	fapoge	1
240669	C	0	0	1	Kamera	0	dotewe	1
240669	C	0	0	1	Korkenzieher	1	lefa	1
250494	C	0	1	0	Brille	1	mebeti	1
250494	C	0	1	0	Gabel	0	wasute	1
250494	C	0	1	0	Computer	0	dalo	0
250494	C	0	1	0	Kleiderbügel	0	bofe	1
250494	C	0	1	0	Spiegel	0	bekoni	0
250494	C	0	1	0	Rucksack	0	toze	1
250494	C	1	0	0	Schlüssel	0	dizela	1
250494	C	1	0	0	Regenschirm	0	sokitu	1
250494	C	1	0	0	Büroklammer	0	boruda	1
250494	C	1	0	0	Handy	1	zobu	1
250494	C	1	0	0	Stift	1	dupi	1
250494	C	1	0	0	Glas	0	igro	1
250494	C	0	0	1	Hammer	1	nabita	1
250494	C	0	0	1	Seife	1	dawu	0
250494	C	0	0	1	Geschenk	0	redu	1
250494	C	0	0	1	Flagge	0	fapoge	0
250494	C	0	0	1	Kamera	0	dotewe	1
250494	C	0	0	1	Korkenzieher	1	lefa	1
260892	C	0	1	0	Brille	0	mebeti	1
260892	C	0	1	0	Gabel	0	wasute	0
260892	C	0	1	0	Computer	0	dalo	0
260892	C	0	1	0	Kleiderbügel	0	bofe	0
260892	C	0	1	0	Spiegel	0	bekoni	0
260892	C	0	1	0	Rucksack	0	toze	0
260892	C	1	0	0	Schlüssel	0	dizela	1
260892	C	1	0	0	Regenschirm	0	sokitu	1
260892	C	1	0	0	Büroklammer	0	boruda	1
260892	C	1	0	0	Handy	1	zobu	0
260892	C	1	0	0	Stift	0	dupi	0
260892	C	1	0	0	Glas	0	igro	1
260892	C	0	0	1	Hammer	0	nabita	1
260892	C	0	0	1	Seife	0	dawu	0
260892	C	0	0	1	Geschenk	0	redu	0
260892	C	0	0	1	Flagge	0	fapoge	1
260892	C	0	0	1	Kamera	0	dotewe	1
260892	C	0	0	1	Korkenzieher	0	lefa	1
270155	C	0	1	0	Brille	0	mebeti	1
270155	C	0	1	0	Gabel	1	wasute	1
270155	C	0	1	0	Computer	1	dalo	1
270155	C	0	1	0	Kleiderbügel	1	bofe	1
270155	C	0	1	0	Spiegel	1	bekoni	1
270155	C	0	1	0	Rucksack	1	toze	1
270155	C	1	0	0	Schlüssel	1	dizela	1
270155	C	1	0	0	Regenschirm	1	sokitu	1
270155	C	1	0	0	Büroklammer	1	boruda	1
270155	C	1	0	0	Handy	1	zobu	1
270155	C	1	0	0	Stift	1	dupi	1
270155	C	1	0	0	Glas	1	igro	1
270155	C	0	0	1	Hammer	1	nabita	1
270155	C	0	0	1	Seife	1	dawu	1
270155	C	0	0	1	Geschenk	1	redu	1
270155	C	0	0	1	Flagge	1	fapoge	1
270155	C	0	0	1	Kamera	1	dotewe	1
270155	C	0	0	1	Korkenzieher	1	lefa	1
270354	C	0	1	0	Brille	0	mebeti	1
270354	C	0	1	0	Gabel	0	wasute	1
270354	C	0	1	0	Computer	1	dalo	1
270354	C	0	1	0	Kleiderbügel	0	bofe	1
270354	C	0	1	0	Spiegel	0	bekoni	1
270354	C	0	1	0	Rucksack	1	toze	1
270354	C	1	0	0	Schlüssel	1	dizela	1
270354	C	1	0	0	Regenschirm	0	sokitu	1
270354	C	1	0	0	Büroklammer	0	boruda	1
270354	C	1	0	0	Handy	1	zobu	0
270354	C	1	0	0	Stift	0	dupi	1
270354	C	1	0	0	Glas	0	igro	1
270354	C	0	0	1	Hammer	0	nabita	1
270354	C	0	0	1	Seife	0	dawu	1
270354	C	0	0	1	Geschenk	0	redu	1
270354	C	0	0	1	Flagge	1	fapoge	1
270354	C	0	0	1	Kamera	1	dotewe	1
270354	C	0	0	1	Korkenzieher	0	lefa	1
280792	C	0	1	0	Brille	1	mebeti	1
280792	C	0	1	0	Gabel	1	wasute	1
280792	C	0	1	0	Computer	1	dalo	1
280792	C	0	1	0	Kleiderbügel	1	bofe	1
280792	C	0	1	0	Spiegel	1	bekoni	1
280792	C	0	1	0	Rucksack	1	toze	1
280792	C	1	0	0	Schlüssel	1	dizela	1
280792	C	1	0	0	Regenschirm	1	sokitu	1
280792	C	1	0	0	Büroklammer	1	boruda	1
280792	C	1	0	0	Handy	1	zobu	1
280792	C	1	0	0	Stift	1	dupi	1
280792	C	1	0	0	Glas	1	igro	1
280792	C	0	0	1	Hammer	1	nabita	1
280792	C	0	0	1	Seife	1	dawu	1
280792	C	0	0	1	Geschenk	1	redu	1
280792	C	0	0	1	Flagge	1	fapoge	1
280792	C	0	0	1	Kamera	0	dotewe	1
280792	C	0	0	1	Korkenzieher	1	lefa	1
281186	C	0	1	0	Brille	1	mebeti	1
281186	C	0	1	0	Gabel	1	wasute	0
281186	C	0	1	0	Computer	1	dalo	0
281186	C	0	1	0	Kleiderbügel	1	bofe	1
281186	C	0	1	0	Spiegel	0	bekoni	1
281186	C	0	1	0	Rucksack	0	toze	1
281186	C	1	0	0	Schlüssel	0	dizela	1
281186	C	1	0	0	Regenschirm	0	sokitu	0
281186	C	1	0	0	Büroklammer	0	boruda	1
281186	C	1	0	0	Handy	0	zobu	1
281186	C	1	0	0	Stift	0	dupi	1
281186	C	1	0	0	Glas	0	igro	1
281186	C	0	0	1	Hammer	0	nabita	1
281186	C	0	0	1	Seife	0	dawu	1
281186	C	0	0	1	Geschenk	0	redu	0
281186	C	0	0	1	Flagge	0	fapoge	1
281186	C	0	0	1	Kamera	0	dotewe	1
281186	C	0	0	1	Korkenzieher	0	lefa	1
290385	C	0	1	0	Brille	1	mebeti	1
290385	C	0	1	0	Gabel	0	wasute	0
290385	C	0	1	0	Computer	0	dalo	1
290385	C	0	1	0	Kleiderbügel	0	bofe	1
290385	C	0	1	0	Spiegel	0	bekoni	0
290385	C	0	1	0	Rucksack	0	toze	1
290385	C	1	0	0	Schlüssel	0	dizela	1
290385	C	1	0	0	Regenschirm	0	sokitu	0
290385	C	1	0	0	Büroklammer	0	boruda	1
290385	C	1	0	0	Handy	0	zobu	0
290385	C	1	0	0	Stift	1	dupi	1
290385	C	1	0	0	Glas	0	igro	0
290385	C	0	0	1	Hammer	1	nabita	1
290385	C	0	0	1	Seife	0	dawu	1
290385	C	0	0	1	Geschenk	0	redu	0
290385	C	0	0	1	Flagge	0	fapoge	1
290385	C	0	0	1	Kamera	0	dotewe	1
290385	C	0	0	1	Korkenzieher	0	lefa	1
290590	C	0	1	0	Brille	0	mebeti	1
290590	C	0	1	0	Gabel	0	wasute	1
290590	C	0	1	0	Computer	0	dalo	1
290590	C	0	1	0	Kleiderbügel	0	bofe	0
290590	C	0	1	0	Spiegel	0	bekoni	1
290590	C	0	1	0	Rucksack	0	toze	1
290590	C	1	0	0	Schlüssel	1	dizela	1
290590	C	1	0	0	Regenschirm	0	sokitu	1
290590	C	1	0	0	Büroklammer	0	boruda	0
290590	C	1	0	0	Handy	0	zobu	1
290590	C	1	0	0	Stift	0	dupi	1
290590	C	1	0	0	Glas	0	igro	1
290590	C	0	0	1	Hammer	0	nabita	1
290590	C	0	0	1	Seife	0	dawu	0
290590	C	0	0	1	Geschenk	0	redu	1
290590	C	0	0	1	Flagge	0	fapoge	0
290590	C	0	0	1	Kamera	0	dotewe	0
290590	C	0	0	1	Korkenzieher	0	lefa	0
290785	C	0	1	0	Brille	0	mebeti	1
290785	C	0	1	0	Gabel	1	wasute	1
290785	C	0	1	0	Computer	0	dalo	1
290785	C	0	1	0	Kleiderbügel	1	bofe	1
290785	C	0	1	0	Spiegel	1	bekoni	1
290785	C	0	1	0	Rucksack	0	toze	1
290785	C	1	0	0	Schlüssel	0	dizela	1
290785	C	1	0	0	Regenschirm	1	sokitu	1
290785	C	1	0	0	Büroklammer	1	boruda	1
290785	C	1	0	0	Handy	1	zobu	1
290785	C	1	0	0	Stift	0	dupi	1
290785	C	1	0	0	Glas	1	igro	1
290785	C	0	0	1	Hammer	1	nabita	1
290785	C	0	0	1	Seife	0	dawu	1
290785	C	0	0	1	Geschenk	0	redu	1
290785	C	0	0	1	Flagge	1	fapoge	1
290785	C	0	0	1	Kamera	0	dotewe	1
290785	C	0	0	1	Korkenzieher	1	lefa	1
300591	C	0	1	0	Brille	1	mebeti	1
300591	C	0	1	0	Gabel	0	wasute	1
300591	C	0	1	0	Computer	1	dalo	1
300591	C	0	1	0	Kleiderbügel	1	bofe	1
300591	C	0	1	0	Spiegel	0	bekoni	1
300591	C	0	1	0	Rucksack	0	toze	1
300591	C	1	0	0	Schlüssel	1	dizela	1
300591	C	1	0	0	Regenschirm	0	sokitu	1
300591	C	1	0	0	Büroklammer	0	boruda	1
300591	C	1	0	0	Handy	0	zobu	1
300591	C	1	0	0	Stift	1	dupi	1
300591	C	1	0	0	Glas	0	igro	1
300591	C	0	0	1	Hammer	0	nabita	1
300591	C	0	0	1	Seife	0	dawu	1
300591	C	0	0	1	Geschenk	0	redu	1
300591	C	0	0	1	Flagge	0	fapoge	1
300591	C	0	0	1	Kamera	0	dotewe	1
300591	C	0	0	1	Korkenzieher	0	lefa	1
310796	C	0	1	0	Brille	0	mebeti	1
310796	C	0	1	0	Gabel	0	wasute	1
310796	C	0	1	0	Computer	0	dalo	1
310796	C	0	1	0	Kleiderbügel	0	bofe	1
310796	C	0	1	0	Spiegel	0	bekoni	0
310796	C	0	1	0	Rucksack	0	toze	1
310796	C	1	0	0	Schlüssel	0	dizela	1
310796	C	1	0	0	Regenschirm	0	sokitu	0
310796	C	1	0	0	Büroklammer	0	boruda	0
310796	C	1	0	0	Handy	0	zobu	0
310796	C	1	0	0	Stift	0	dupi	0
310796	C	1	0	0	Glas	0	igro	1
310796	C	0	0	1	Hammer	1	nabita	0
310796	C	0	0	1	Seife	0	dawu	1
310796	C	0	0	1	Geschenk	0	redu	1
310796	C	0	0	1	Flagge	0	fapoge	1
310796	C	0	0	1	Kamera	1	dotewe	1
310796	C	0	0	1	Korkenzieher	0	lefa	0
