# Supplementary material for: Positive effects of grasping virtual objects on memory for novel words in a second language
Source: Sci Rep. 2020 Jul 1;10:10760. doi: 10.1038/s41598-020-67539-9 (PMC7329851; doi:10.1038/s41598-020-67539-9)
Supplement: Supplementary file 7 — Supplementary file7 (XLSX 37 kb) [file 41598_2020_67539_MOESM7_ESM.xlsx]

## Sheet: Free Recall_immediate
ID	Group	AV	AVO	AVOG	Germanword	FreeRecallGerman	VimmiWord	FreeRecallVimmi	Pairs	PairedFreeRecall
10577	A	1	0	0	Computer	0	bofe	0	bofe-Computer	0
10577	A	1	0	0	Spiegel	1	wasute	0	wasute-Spiegel	0
10577	A	1	0	0	Brille	1	toze	1	toze-Brille	1
10577	A	1	0	0	Rucksack	1	mebeti	0	mebeti-Rucksack	0
10577	A	1	0	0	Gabel	1	bekoni	1	bekoni-Gabel	1
10577	A	1	0	0	Kleiderbügel	1	dalo	0	dalo-Kleiderbügel	0
10577	A	0	1	0	Kamera	1	dawu	1	dawu-Kamera	1
10577	A	0	1	0	Geschenk	0	fapoge	0	fapoge-Geschenk	0
10577	A	0	1	0	Hammer	1	lefa	1	lefa-Hammer	0
10577	A	0	1	0	Flagge	1	nabita	1	nabita-Flagge	1
10577	A	0	1	0	Seife	1	dotewe	0	dotewe-Seife	0
10577	A	0	1	0	Korkenzieher	1	redu	1	redu-Korkenzieher	1
10577	A	0	0	1	Handy	0	igro	0	igro-Handy	0
10577	A	0	0	1	Glas	0	sokitu	0	sokitu-Glas	0
10577	A	0	0	1	Schlüssel	0	dupi	0	dupi-Schlüssel	0
10577	A	0	0	1	Stift	1	dizela	1	dizela-Stift	1
10577	A	0	0	1	Regenschirm	1	boruda	0	boruda-Regenschirm	1
10577	A	0	0	1	Büroklammer	1	zobu	0	zobu-Büroklammer	0
50198	A	1	0	0	Computer	1	bofe	1	bofe-Computer	0
50198	A	1	0	0	Spiegel	1	wasute	0	wasute-Spiegel	0
50198	A	1	0	0	Brille	1	toze	1	toze-Brille	0
50198	A	1	0	0	Rucksack	0	mebeti	0	mebeti-Rucksack	0
50198	A	1	0	0	Gabel	0	bekoni	1	bekoni-Gabel	1
50198	A	1	0	0	Kleiderbügel	1	dalo	0	dalo-Kleiderbügel	0
50198	A	0	1	0	Kamera	1	dawu	1	dawu-Kamera	1
50198	A	0	1	0	Geschenk	1	fapoge	0	fapoge-Geschenk	0
50198	A	0	1	0	Hammer	1	lefa	1	lefa-Hammer	1
50198	A	0	1	0	Flagge	1	nabita	1	nabita-Flagge	1
50198	A	0	1	0	Seife	1	dotewe	0	dotewe-Seife	0
50198	A	0	1	0	Korkenzieher	1	redu	1	redu-Korkenzieher	0
50198	A	0	0	1	Handy	1	igro	1	igro-Handy	0
50198	A	0	0	1	Glas	1	sokitu	1	sokitu-Glas	0
50198	A	0	0	1	Schlüssel	0	dupi	1	dupi-Schlüssel	1
50198	A	0	0	1	Stift	1	dizela	0	dizela-Stift	0
50198	A	0	0	1	Regenschirm	0	boruda	0	boruda-Regenschirm	0
50198	A	0	0	1	Büroklammer	1	zobu	1	zobu-Büroklammer	0
60956	A	1	0	0	Computer	1	bofe	0	bofe-Computer	0
60956	A	1	0	0	Spiegel	0	wasute	0	wasute-Spiegel	0
60956	A	1	0	0	Brille	1	toze	0	toze-Brille	0
60956	A	1	0	0	Rucksack	1	mebeti	0	mebeti-Rucksack	0
60956	A	1	0	0	Gabel	1	bekoni	1	bekoni-Gabel	0
60956	A	1	0	0	Kleiderbügel	0	dalo	0	dalo-Kleiderbügel	0
60956	A	0	1	0	Kamera	1	dawu	0	dawu-Kamera	0
60956	A	0	1	0	Geschenk	1	fapoge	0	fapoge-Geschenk	0
60956	A	0	1	0	Hammer	0	lefa	0	lefa-Hammer	0
60956	A	0	1	0	Flagge	1	nabita	0	nabita-Flagge	0
60956	A	0	1	0	Seife	0	dotewe	0	dotewe-Seife	0
60956	A	0	1	0	Korkenzieher	1	redu	0	redu-Korkenzieher	0
60956	A	0	0	1	Handy	1	igro	0	igro-Handy	0
60956	A	0	0	1	Glas	1	sokitu	0	sokitu-Glas	0
60956	A	0	0	1	Schlüssel	1	dupi	1	dupi-Schlüssel	1
60956	A	0	0	1	Stift	1	dizela	1	dizela-Stift	1
60956	A	0	0	1	Regenschirm	1	boruda	0	boruda-Regenschirm	0
60956	A	0	0	1	Büroklammer	1	zobu	0	zobu-Büroklammer	0
80843	A	1	0	0	Computer	0	bofe	0	bofe-Computer	0
80843	A	1	0	0	Spiegel	0	wasute	0	wasute-Spiegel	0
80843	A	1	0	0	Brille	0	toze	0	toze-Brille	0
80843	A	1	0	0	Rucksack	1	mebeti	0	mebeti-Rucksack	0
80843	A	1	0	0	Gabel	0	bekoni	0	bekoni-Gabel	0
80843	A	1	0	0	Kleiderbügel	0	dalo	0	dalo-Kleiderbügel	0
80843	A	0	1	0	Kamera	1	dawu	1	dawu-Kamera	1
80843	A	0	1	0	Geschenk	1	fapoge	0	fapoge-Geschenk	0
80843	A	0	1	0	Hammer	1	lefa	1	lefa-Hammer	1
80843	A	0	1	0	Flagge	1	nabita	0	nabita-Flagge	0
80843	A	0	1	0	Seife	1	dotewe	0	dotewe-Seife	0
80843	A	0	1	0	Korkenzieher	1	redu	1	redu-Korkenzieher	0
80843	A	0	0	1	Handy	0	igro	1	igro-Handy	1
80843	A	0	0	1	Glas	1	sokitu	0	sokitu-Glas	0
80843	A	0	0	1	Schlüssel	0	dupi	0	dupi-Schlüssel	0
80843	A	0	0	1	Stift	1	dizela	1	dizela-Stift	1
80843	A	0	0	1	Regenschirm	1	boruda	0	boruda-Regenschirm	0
80843	A	0	0	1	Büroklammer	1	zobu	1	zobu-Büroklammer	1
80884	A	1	0	0	Computer	1	bofe	1	bofe-Computer	1
80884	A	1	0	0	Spiegel	1	wasute	1	wasute-Spiegel	1
80884	A	1	0	0	Brille	1	toze	1	toze-Brille	1
80884	A	1	0	0	Rucksack	1	mebeti	1	mebeti-Rucksack	1
80884	A	1	0	0	Gabel	1	bekoni	1	bekoni-Gabel	1
80884	A	1	0	0	Kleiderbügel	1	dalo	1	dalo-Kleiderbügel	1
80884	A	0	1	0	Kamera	1	dawu	1	dawu-Kamera	1
80884	A	0	1	0	Geschenk	1	fapoge	0	fapoge-Geschenk	0
80884	A	0	1	0	Hammer	1	lefa	1	lefa-Hammer	1
80884	A	0	1	0	Flagge	1	nabita	1	nabita-Flagge	1
80884	A	0	1	0	Seife	1	dotewe	1	dotewe-Seife	1
80884	A	0	1	0	Korkenzieher	1	redu	0	redu-Korkenzieher	1
80884	A	0	0	1	Handy	1	igro	1	igro-Handy	1
80884	A	0	0	1	Glas	1	sokitu	1	sokitu-Glas	1
80884	A	0	0	1	Schlüssel	1	dupi	1	dupi-Schlüssel	1
80884	A	0	0	1	Stift	1	dizela	1	dizela-Stift	1
80884	A	0	0	1	Regenschirm	1	boruda	0	boruda-Regenschirm	0
80884	A	0	0	1	Büroklammer	1	zobu	0	zobu-Büroklammer	0
121048	A	1	0	0	Computer	0	bofe	0	bofe-Computer	0
121048	A	1	0	0	Spiegel	0	wasute	0	wasute-Spiegel	0
121048	A	1	0	0	Brille	0	toze	0	toze-Brille	0
121048	A	1	0	0	Rucksack	1	mebeti	0	mebeti-Rucksack	0
121048	A	1	0	0	Gabel	1	bekoni	0	bekoni-Gabel	0
121048	A	1	0	0	Kleiderbügel	1	dalo	0	dalo-Kleiderbügel	0
121048	A	0	1	0	Kamera	1	dawu	0	dawu-Kamera	0
121048	A	0	1	0	Geschenk	1	fapoge	0	fapoge-Geschenk	0
121048	A	0	1	0	Hammer	1	lefa	0	lefa-Hammer	1
121048	A	0	1	0	Flagge	1	nabita	0	nabita-Flagge	0
121048	A	0	1	0	Seife	1	dotewe	0	dotewe-Seife	0
121048	A	0	1	0	Korkenzieher	1	redu	0	redu-Korkenzieher	0
121048	A	0	0	1	Handy	1	igro	0	igro-Handy	0
121048	A	0	0	1	Glas	1	sokitu	0	sokitu-Glas	0
121048	A	0	0	1	Schlüssel	0	dupi	0	dupi-Schlüssel	0
121048	A	0	0	1	Stift	1	dizela	1	dizela-Stift	0
121048	A	0	0	1	Regenschirm	1	boruda	1	boruda-Regenschirm	1
121048	A	0	0	1	Büroklammer	1	zobu	1	zobu-Büroklammer	1
130155	A	1	0	0	Computer	0	bofe	0	bofe-Computer	0
130155	A	1	0	0	Spiegel	1	wasute	1	wasute-Spiegel	1
130155	A	1	0	0	Brille	0	toze	0	toze-Brille	0
130155	A	1	0	0	Rucksack	1	mebeti	0	mebeti-Rucksack	0
130155	A	1	0	0	Gabel	0	bekoni	0	bekoni-Gabel	0
130155	A	1	0	0	Kleiderbügel	0	dalo	0	dalo-Kleiderbügel	0
130155	A	0	1	0	Kamera	1	dawu	0	dawu-Kamera	0
130155	A	0	1	0	Geschenk	1	fapoge	0	fapoge-Geschenk	0
130155	A	0	1	0	Hammer	1	lefa	0	lefa-Hammer	0
130155	A	0	1	0	Flagge	0	nabita	0	nabita-Flagge	0
130155	A	0	1	0	Seife	1	dotewe	0	dotewe-Seife	0
130155	A	0	1	0	Korkenzieher	1	redu	1	redu-Korkenzieher	1
130155	A	0	0	1	Handy	1	igro	1	igro-Handy	1
130155	A	0	0	1	Glas	1	sokitu	1	sokitu-Glas	1
130155	A	0	0	1	Schlüssel	1	dupi	1	dupi-Schlüssel	1
130155	A	0	0	1	Stift	1	dizela	0	dizela-Stift	0
130155	A	0	0	1	Regenschirm	1	boruda	0	boruda-Regenschirm	0
130155	A	0	0	1	Büroklammer	1	zobu	0	zobu-Büroklammer	0
130278	A	1	0	0	Computer	1	bofe	0	bofe-Computer	0
130278	A	1	0	0	Spiegel	0	wasute	0	wasute-Spiegel	0
130278	A	1	0	0	Brille	0	toze	0	toze-Brille	0
130278	A	1	0	0	Rucksack	0	mebeti	0	mebeti-Rucksack	0
130278	A	1	0	0	Gabel	0	bekoni	1	bekoni-Gabel	0
130278	A	1	0	0	Kleiderbügel	0	dalo	0	dalo-Kleiderbügel	0
130278	A	0	1	0	Kamera	0	dawu	0	dawu-Kamera	0
130278	A	0	1	0	Geschenk	1	fapoge	1	fapoge-Geschenk	0
130278	A	0	1	0	Hammer	1	lefa	0	lefa-Hammer	1
130278	A	0	1	0	Flagge	1	nabita	1	nabita-Flagge	1
130278	A	0	1	0	Seife	0	dotewe	0	dotewe-Seife	0
130278	A	0	1	0	Korkenzieher	0	redu	1	redu-Korkenzieher	0
130278	A	0	0	1	Handy	1	igro	0	igro-Handy	0
130278	A	0	0	1	Glas	1	sokitu	0	sokitu-Glas	0
130278	A	0	0	1	Schlüssel	1	dupi	0	dupi-Schlüssel	0
130278	A	0	0	1	Stift	1	dizela	0	dizela-Stift	0
130278	A	0	0	1	Regenschirm	1	boruda	0	boruda-Regenschirm	0
130278	A	0	0	1	Büroklammer	1	zobu	1	zobu-Büroklammer	1
140389	A	1	0	0	Computer	1	bofe	0	bofe-Computer	0
140389	A	1	0	0	Spiegel	1	wasute	0	wasute-Spiegel	0
140389	A	1	0	0	Brille	1	toze	0	toze-Brille	0
140389	A	1	0	0	Rucksack	1	mebeti	0	mebeti-Rucksack	0
140389	A	1	0	0	Gabel	0	bekoni	0	bekoni-Gabel	0
140389	A	1	0	0	Kleiderbügel	1	dalo	1	dalo-Kleiderbügel	1
140389	A	0	1	0	Kamera	0	dawu	0	dawu-Kamera	0
140389	A	0	1	0	Geschenk	1	fapoge	0	fapoge-Geschenk	0
140389	A	0	1	0	Hammer	1	lefa	0	lefa-Hammer	0
140389	A	0	1	0	Flagge	0	nabita	0	nabita-Flagge	0
140389	A	0	1	0	Seife	0	dotewe	0	dotewe-Seife	0
140389	A	0	1	0	Korkenzieher	0	redu	1	redu-Korkenzieher	1
140389	A	0	0	1	Handy	1	igro	1	igro-Handy	1
140389	A	0	0	1	Glas	1	sokitu	0	sokitu-Glas	0
140389	A	0	0	1	Schlüssel	1	dupi	1	dupi-Schlüssel	1
140389	A	0	0	1	Stift	1	dizela	1	dizela-Stift	1
140389	A	0	0	1	Regenschirm	1	boruda	0	boruda-Regenschirm	0
140389	A	0	0	1	Büroklammer	1	zobu	0	zobu-Büroklammer	0
170893	A	1	0	0	Computer	1	bofe	1	bofe-Computer	1
170893	A	1	0	0	Spiegel	1	wasute	0	wasute-Spiegel	0
170893	A	1	0	0	Brille	1	toze	1	toze-Brille	1
170893	A	1	0	0	Rucksack	1	mebeti	1	mebeti-Rucksack	1
170893	A	1	0	0	Gabel	0	bekoni	0	bekoni-Gabel	0
170893	A	1	0	0	Kleiderbügel	1	dalo	1	dalo-Kleiderbügel	1
170893	A	0	1	0	Kamera	0	dawu	1	dawu-Kamera	1
170893	A	0	1	0	Geschenk	1	fapoge	0	fapoge-Geschenk	0
170893	A	0	1	0	Hammer	1	lefa	0	lefa-Hammer	0
170893	A	0	1	0	Flagge	1	nabita	1	nabita-Flagge	1
170893	A	0	1	0	Seife	1	dotewe	0	dotewe-Seife	0
170893	A	0	1	0	Korkenzieher	1	redu	1	redu-Korkenzieher	1
170893	A	0	0	1	Handy	1	igro	0	igro-Handy	0
170893	A	0	0	1	Glas	1	sokitu	0	sokitu-Glas	0
170893	A	0	0	1	Schlüssel	1	dupi	0	dupi-Schlüssel	0
170893	A	0	0	1	Stift	1	dizela	0	dizela-Stift	0
170893	A	0	0	1	Regenschirm	1	boruda	1	boruda-Regenschirm	1
170893	A	0	0	1	Büroklammer	1	zobu	0	zobu-Büroklammer	0
180567	A	1	0	0	Computer	1	bofe	0	bofe-Computer	0
180567	A	1	0	0	Spiegel	0	wasute	0	wasute-Spiegel	0
180567	A	1	0	0	Brille	0	toze	0	toze-Brille	0
180567	A	1	0	0	Rucksack	0	mebeti	0	mebeti-Rucksack	0
180567	A	1	0	0	Gabel	0	bekoni	0	bekoni-Gabel	0
180567	A	1	0	0	Kleiderbügel	0	dalo	0	dalo-Kleiderbügel	0
180567	A	0	1	0	Kamera	0	dawu	0	dawu-Kamera	0
180567	A	0	1	0	Geschenk	0	fapoge	0	fapoge-Geschenk	0
180567	A	0	1	0	Hammer	0	lefa	0	lefa-Hammer	0
180567	A	0	1	0	Flagge	0	nabita	0	nabita-Flagge	0
180567	A	0	1	0	Seife	0	dotewe	0	dotewe-Seife	0
180567	A	0	1	0	Korkenzieher	0	redu	0	redu-Korkenzieher	0
180567	A	0	0	1	Handy	1	igro	0	igro-Handy	0
180567	A	0	0	1	Glas	1	sokitu	0	sokitu-Glas	0
180567	A	0	0	1	Schlüssel	1	dupi	0	dupi-Schlüssel	0
180567	A	0	0	1	Stift	0	dizela	0	dizela-Stift	0
180567	A	0	0	1	Regenschirm	1	boruda	0	boruda-Regenschirm	0
180567	A	0	0	1	Büroklammer	0	zobu	0	zobu-Büroklammer	0
180967	A	1	0	0	Computer	0	bofe	0	bofe-Computer	0
180967	A	1	0	0	Spiegel	1	wasute	1	wasute-Spiegel	1
180967	A	1	0	0	Brille	0	toze	0	toze-Brille	0
180967	A	1	0	0	Rucksack	0	mebeti	0	mebeti-Rucksack	0
180967	A	1	0	0	Gabel	0	bekoni	0	bekoni-Gabel	0
180967	A	1	0	0	Kleiderbügel	0	dalo	0	dalo-Kleiderbügel	0
180967	A	0	1	0	Kamera	0	dawu	1	dawu-Kamera	1
180967	A	0	1	0	Geschenk	0	fapoge	0	fapoge-Geschenk	0
180967	A	0	1	0	Hammer	0	lefa	1	lefa-Hammer	1
180967	A	0	1	0	Flagge	1	nabita	1	nabita-Flagge	0
180967	A	0	1	0	Seife	0	dotewe	0	dotewe-Seife	0
180967	A	0	1	0	Korkenzieher	1	redu	1	redu-Korkenzieher	1
180967	A	0	0	1	Handy	1	igro	1	igro-Handy	1
180967	A	0	0	1	Glas	1	sokitu	0	sokitu-Glas	0
180967	A	0	0	1	Schlüssel	1	dupi	0	dupi-Schlüssel	1
180967	A	0	0	1	Stift	1	dizela	0	dizela-Stift	0
180967	A	0	0	1	Regenschirm	1	boruda	1	boruda-Regenschirm	1
180967	A	0	0	1	Büroklammer	1	zobu	1	zobu-Büroklammer	1
250494	A	1	0	0	Computer	1	bofe	0	bofe-Computer	0
250494	A	1	0	0	Spiegel	1	wasute	0	wasute-Spiegel	0
250494	A	1	0	0	Brille	1	toze	1	toze-Brille	1
250494	A	1	0	0	Rucksack	1	mebeti	0	mebeti-Rucksack	0
250494	A	1	0	0	Gabel	1	bekoni	0	bekoni-Gabel	0
250494	A	1	0	0	Kleiderbügel	1	dalo	0	dalo-Kleiderbügel	0
250494	A	0	1	0	Kamera	0	dawu	1	dawu-Kamera	0
250494	A	0	1	0	Geschenk	1	fapoge	0	fapoge-Geschenk	0
250494	A	0	1	0	Hammer	1	lefa	1	lefa-Hammer	1
250494	A	0	1	0	Flagge	1	nabita	1	nabita-Flagge	1
250494	A	0	1	0	Seife	1	dotewe	0	dotewe-Seife	1
250494	A	0	1	0	Korkenzieher	1	redu	1	redu-Korkenzieher	1
250494	A	0	0	1	Handy	1	igro	1	igro-Handy	1
250494	A	0	0	1	Glas	1	sokitu	1	sokitu-Glas	1
250494	A	0	0	1	Schlüssel	1	dupi	0	dupi-Schlüssel	0
250494	A	0	0	1	Stift	1	dizela	1	dizela-Stift	1
250494	A	0	0	1	Regenschirm	1	boruda	0	boruda-Regenschirm	0
250494	A	0	0	1	Büroklammer	1	zobu	0	zobu-Büroklammer	0
260892	A	1	0	0	Computer	1	bofe	0	bofe-Computer	0
260892	A	1	0	0	Spiegel	1	wasute	0	wasute-Spiegel	0
260892	A	1	0	0	Brille	1	toze	0	toze-Brille	0
260892	A	1	0	0	Rucksack	1	mebeti	0	mebeti-Rucksack	0
260892	A	1	0	0	Gabel	0	bekoni	0	bekoni-Gabel	0
260892	A	1	0	0	Kleiderbügel	0	dalo	0	dalo-Kleiderbügel	0
260892	A	0	1	0	Kamera	1	dawu	0	dawu-Kamera	0
260892	A	0	1	0	Geschenk	0	fapoge	0	fapoge-Geschenk	0
260892	A	0	1	0	Hammer	1	lefa	0	lefa-Hammer	0
260892	A	0	1	0	Flagge	1	nabita	0	nabita-Flagge	0
260892	A	0	1	0	Seife	1	dotewe	0	dotewe-Seife	0
260892	A	0	1	0	Korkenzieher	1	redu	1	redu-Korkenzieher	0
260892	A	0	0	1	Handy	1	igro	1	igro-Handy	1
260892	A	0	0	1	Glas	1	sokitu	0	sokitu-Glas	0
260892	A	0	0	1	Schlüssel	0	dupi	0	dupi-Schlüssel	0
260892	A	0	0	1	Stift	0	dizela	1	dizela-Stift	0
260892	A	0	0	1	Regenschirm	1	boruda	0	boruda-Regenschirm	0
260892	A	0	0	1	Büroklammer	1	zobu	0	zobu-Büroklammer	0
50251	B	0	0	1	Computer	1	bofe	1	bofe-Computer	1
50251	B	0	0	1	Spiegel	1	wasute	1	wasute-Spiegel	1
50251	B	0	0	1	Brille	1	toze	1	toze-Brille	1
50251	B	0	0	1	Rucksack	1	mebeti	1	mebeti-Rucksack	1
50251	B	0	0	1	Gabel	1	bekoni	1	bekoni-Gabel	1
50251	B	0	0	1	Kleiderbügel	0	dalo	1	dalo-Kleiderbügel	1
50251	B	1	0	0	Kamera	1	dawu	1	dawu-Kamera	1
50251	B	1	0	0	Geschenk	1	fapoge	0	fapoge-Geschenk	0
50251	B	1	0	0	Hammer	1	lefa	1	lefa-Hammer	1
50251	B	1	0	0	Flagge	1	nabita	0	nabita-Flagge	0
50251	B	1	0	0	Seife	1	dotewe	1	dotewe-Seife	1
50251	B	1	0	0	Korkenzieher	0	redu	1	redu-Korkenzieher	1
50251	B	0	1	0	Handy	1	igro	1	igro-Handy	1
50251	B	0	1	0	Glas	1	sokitu	1	sokitu-Glas	1
50251	B	0	1	0	Schlüssel	1	dupi	1	dupi-Schlüssel	1
50251	B	0	1	0	Stift	1	dizela	1	dizela-Stift	1
50251	B	0	1	0	Regenschirm	1	boruda	1	boruda-Regenschirm	1
50251	B	0	1	0	Büroklammer	1	zobu	1	zobu-Büroklammer	1
50383	B	0	0	1	Computer	1	bofe	1	bofe-Computer	1
50383	B	0	0	1	Spiegel	1	wasute	1	wasute-Spiegel	1
50383	B	0	0	1	Brille	1	toze	0	toze-Brille	0
50383	B	0	0	1	Rucksack	1	mebeti	1	mebeti-Rucksack	1
50383	B	0	0	1	Gabel	0	bekoni	0	bekoni-Gabel	0
50383	B	0	0	1	Kleiderbügel	1	dalo	1	dalo-Kleiderbügel	0
50383	B	1	0	0	Kamera	1	dawu	0	dawu-Kamera	1
50383	B	1	0	0	Geschenk	0	fapoge	0	fapoge-Geschenk	0
50383	B	1	0	0	Hammer	0	lefa	0	lefa-Hammer	0
50383	B	1	0	0	Flagge	0	nabita	0	nabita-Flagge	0
50383	B	1	0	0	Seife	1	dotewe	0	dotewe-Seife	0
50383	B	1	0	0	Korkenzieher	0	redu	0	redu-Korkenzieher	0
50383	B	0	1	0	Handy	1	igro	0	igro-Handy	0
50383	B	0	1	0	Glas	1	sokitu	1	sokitu-Glas	0
50383	B	0	1	0	Schlüssel	1	dupi	0	dupi-Schlüssel	0
50383	B	0	1	0	Stift	1	dizela	0	dizela-Stift	0
50383	B	0	1	0	Regenschirm	1	boruda	1	boruda-Regenschirm	1
50383	B	0	1	0	Büroklammer	1	zobu	1	zobu-Büroklammer	0
61085	B	0	0	1	Computer	1	bofe	0	bofe-Computer	0
61085	B	0	0	1	Spiegel	1	wasute	0	wasute-Spiegel	0
61085	B	0	0	1	Brille	1	toze	0	toze-Brille	0
61085	B	0	0	1	Rucksack	1	mebeti	1	mebeti-Rucksack	1
61085	B	0	0	1	Gabel	1	bekoni	0	bekoni-Gabel	0
61085	B	0	0	1	Kleiderbügel	0	dalo	0	dalo-Kleiderbügel	0
61085	B	1	0	0	Kamera	0	dawu	0	dawu-Kamera	0
61085	B	1	0	0	Geschenk	0	fapoge	0	fapoge-Geschenk	0
61085	B	1	0	0	Hammer	0	lefa	0	lefa-Hammer	0
61085	B	1	0	0	Flagge	1	nabita	0	nabita-Flagge	0
61085	B	1	0	0	Seife	0	dotewe	0	dotewe-Seife	0
61085	B	1	0	0	Korkenzieher	0	redu	0	redu-Korkenzieher	0
61085	B	0	1	0	Handy	1	igro	0	igro-Handy	0
61085	B	0	1	0	Glas	1	sokitu	0	sokitu-Glas	0
61085	B	0	1	0	Schlüssel	1	dupi	1	dupi-Schlüssel	1
61085	B	0	1	0	Stift	1	dizela	0	dizela-Stift	0
61085	B	0	1	0	Regenschirm	1	boruda	0	boruda-Regenschirm	0
61085	B	0	1	0	Büroklammer	1	zobu	0	zobu-Büroklammer	0
70191	B	0	0	1	Computer	1	bofe	0	bofe-Computer	1
70191	B	0	0	1	Spiegel	1	wasute	1	wasute-Spiegel	1
70191	B	0	0	1	Brille	1	toze	0	toze-Brille	0
70191	B	0	0	1	Rucksack	1	mebeti	0	mebeti-Rucksack	0
70191	B	0	0	1	Gabel	1	bekoni	0	bekoni-Gabel	0
70191	B	0	0	1	Kleiderbügel	1	dalo	1	dalo-Kleiderbügel	1
70191	B	1	0	0	Kamera	0	dawu	0	dawu-Kamera	0
70191	B	1	0	0	Geschenk	0	fapoge	0	fapoge-Geschenk	0
70191	B	1	0	0	Hammer	0	lefa	0	lefa-Hammer	0
70191	B	1	0	0	Flagge	0	nabita	0	nabita-Flagge	0
70191	B	1	0	0	Seife	0	dotewe	0	dotewe-Seife	0
70191	B	1	0	0	Korkenzieher	0	redu	0	redu-Korkenzieher	0
70191	B	0	1	0	Handy	1	igro	1	igro-Handy	0
70191	B	0	1	0	Glas	1	sokitu	0	sokitu-Glas	0
70191	B	0	1	0	Schlüssel	1	dupi	1	dupi-Schlüssel	1
70191	B	0	1	0	Stift	1	dizela	1	dizela-Stift	1
70191	B	0	1	0	Regenschirm	1	boruda	1	boruda-Regenschirm	1
70191	B	0	1	0	Büroklammer	1	zobu	1	zobu-Büroklammer	1
80895	B	0	0	1	Computer	1	bofe	1	bofe-Computer	1
80895	B	0	0	1	Spiegel	1	wasute	0	wasute-Spiegel	0
80895	B	0	0	1	Brille	1	toze	0	toze-Brille	0
80895	B	0	0	1	Rucksack	1	mebeti	1	mebeti-Rucksack	1
80895	B	0	0	1	Gabel	1	bekoni	0	bekoni-Gabel	0
80895	B	0	0	1	Kleiderbügel	1	dalo	0	dalo-Kleiderbügel	0
80895	B	1	0	0	Kamera	1	dawu	0	dawu-Kamera	0
80895	B	1	0	0	Geschenk	0	fapoge	0	fapoge-Geschenk	0
80895	B	1	0	0	Hammer	0	lefa	0	lefa-Hammer	0
80895	B	1	0	0	Flagge	0	nabita	0	nabita-Flagge	0
80895	B	1	0	0	Seife	1	dotewe	0	dotewe-Seife	0
80895	B	1	0	0	Korkenzieher	0	redu	0	redu-Korkenzieher	0
80895	B	0	1	0	Handy	1	igro	1	igro-Handy	1
80895	B	0	1	0	Glas	0	sokitu	0	sokitu-Glas	0
80895	B	0	1	0	Schlüssel	1	dupi	0	dupi-Schlüssel	0
80895	B	0	1	0	Stift	1	dizela	0	dizela-Stift	0
80895	B	0	1	0	Regenschirm	0	boruda	0	boruda-Regenschirm	0
80895	B	0	1	0	Büroklammer	0	zobu	0	zobu-Büroklammer	0
110989	B	0	0	1	Computer	1	bofe	1	bofe-Computer	1
110989	B	0	0	1	Spiegel	1	wasute	0	wasute-Spiegel	0
110989	B	0	0	1	Brille	1	toze	0	toze-Brille	0
110989	B	0	0	1	Rucksack	1	mebeti	1	mebeti-Rucksack	1
110989	B	0	0	1	Gabel	0	bekoni	0	bekoni-Gabel	0
110989	B	0	0	1	Kleiderbügel	0	dalo	0	dalo-Kleiderbügel	0
110989	B	1	0	0	Kamera	1	dawu	1	dawu-Kamera	1
110989	B	1	0	0	Geschenk	1	fapoge	0	fapoge-Geschenk	0
110989	B	1	0	0	Hammer	0	lefa	0	lefa-Hammer	0
110989	B	1	0	0	Flagge	1	nabita	0	nabita-Flagge	0
110989	B	1	0	0	Seife	1	dotewe	1	dotewe-Seife	1
110989	B	1	0	0	Korkenzieher	0	redu	0	redu-Korkenzieher	0
110989	B	0	1	0	Handy	1	igro	1	igro-Handy	1
110989	B	0	1	0	Glas	1	sokitu	1	sokitu-Glas	1
110989	B	0	1	0	Schlüssel	0	dupi	1	dupi-Schlüssel	1
110989	B	0	1	0	Stift	1	dizela	1	dizela-Stift	1
110989	B	0	1	0	Regenschirm	1	boruda	1	boruda-Regenschirm	1
110989	B	0	1	0	Büroklammer	1	zobu	1	zobu-Büroklammer	1
130170	B	0	0	1	Computer	1	bofe	1	bofe-Computer	1
130170	B	0	0	1	Spiegel	1	wasute	1	wasute-Spiegel	1
130170	B	0	0	1	Brille	1	toze	1	toze-Brille	1
130170	B	0	0	1	Rucksack	0	mebeti	0	mebeti-Rucksack	0
130170	B	0	0	1	Gabel	1	bekoni	0	bekoni-Gabel	0
130170	B	0	0	1	Kleiderbügel	0	dalo	0	dalo-Kleiderbügel	0
130170	B	1	0	0	Kamera	1	dawu	0	dawu-Kamera	0
130170	B	1	0	0	Geschenk	0	fapoge	0	fapoge-Geschenk	0
130170	B	1	0	0	Hammer	0	lefa	0	lefa-Hammer	0
130170	B	1	0	0	Flagge	1	nabita	0	nabita-Flagge	0
130170	B	1	0	0	Seife	0	dotewe	0	dotewe-Seife	0
130170	B	1	0	0	Korkenzieher	0	redu	0	redu-Korkenzieher	0
130170	B	0	1	0	Handy	1	igro	0	igro-Handy	1
130170	B	0	1	0	Glas	0	sokitu	0	sokitu-Glas	0
130170	B	0	1	0	Schlüssel	0	dupi	0	dupi-Schlüssel	0
130170	B	0	1	0	Stift	1	dizela	1	dizela-Stift	1
130170	B	0	1	0	Regenschirm	1	boruda	1	boruda-Regenschirm	1
130170	B	0	1	0	Büroklammer	1	zobu	1	zobu-Büroklammer	0
140478	B	0	0	1	Computer	1	bofe	0	bofe-Computer	0
140478	B	0	0	1	Spiegel	1	wasute	0	wasute-Spiegel	0
140478	B	0	0	1	Brille	1	toze	0	toze-Brille	0
140478	B	0	0	1	Rucksack	1	mebeti	1	mebeti-Rucksack	1
140478	B	0	0	1	Gabel	0	bekoni	0	bekoni-Gabel	0
140478	B	0	0	1	Kleiderbügel	1	dalo	0	dalo-Kleiderbügel	0
140478	B	1	0	0	Kamera	0	dawu	0	dawu-Kamera	0
140478	B	1	0	0	Geschenk	0	fapoge	0	fapoge-Geschenk	0
140478	B	1	0	0	Hammer	1	lefa	1	lefa-Hammer	1
140478	B	1	0	0	Flagge	0	nabita	0	nabita-Flagge	1
140478	B	1	0	0	Seife	0	dotewe	0	dotewe-Seife	0
140478	B	1	0	0	Korkenzieher	0	redu	0	redu-Korkenzieher	0
140478	B	0	1	0	Handy	0	igro	0	igro-Handy	0
140478	B	0	1	0	Glas	1	sokitu	0	sokitu-Glas	0
140478	B	0	1	0	Schlüssel	1	dupi	0	dupi-Schlüssel	0
140478	B	0	1	0	Stift	1	dizela	0	dizela-Stift	0
140478	B	0	1	0	Regenschirm	0	boruda	0	boruda-Regenschirm	0
140478	B	0	1	0	Büroklammer	1	zobu	0	zobu-Büroklammer	0
160193	B	0	0	1	Computer	1	bofe	1	bofe-Computer	1
160193	B	0	0	1	Spiegel	1	wasute	1	wasute-Spiegel	1
160193	B	0	0	1	Brille	0	toze	1	toze-Brille	1
160193	B	0	0	1	Rucksack	1	mebeti	1	mebeti-Rucksack	1
160193	B	0	0	1	Gabel	1	bekoni	0	bekoni-Gabel	1
160193	B	0	0	1	Kleiderbügel	1	dalo	0	dalo-Kleiderbügel	1
160193	B	1	0	0	Kamera	0	dawu	0	dawu-Kamera	0
160193	B	1	0	0	Geschenk	1	fapoge	0	fapoge-Geschenk	0
160193	B	1	0	0	Hammer	1	lefa	1	lefa-Hammer	1
160193	B	1	0	0	Flagge	1	nabita	1	nabita-Flagge	0
160193	B	1	0	0	Seife	0	dotewe	0	dotewe-Seife	0
160193	B	1	0	0	Korkenzieher	0	redu	1	redu-Korkenzieher	1
160193	B	0	1	0	Handy	1	igro	1	igro-Handy	1
160193	B	0	1	0	Glas	0	sokitu	0	sokitu-Glas	0
160193	B	0	1	0	Schlüssel	1	dupi	1	dupi-Schlüssel	1
160193	B	0	1	0	Stift	1	dizela	1	dizela-Stift	1
160193	B	0	1	0	Regenschirm	1	boruda	1	boruda-Regenschirm	1
160193	B	0	1	0	Büroklammer	1	zobu	1	zobu-Büroklammer	1
180491	B	0	0	1	Computer	1	bofe	1	bofe-Computer	1
180491	B	0	0	1	Spiegel	1	wasute	1	wasute-Spiegel	1
180491	B	0	0	1	Brille	1	toze	1	toze-Brille	1
180491	B	0	0	1	Rucksack	1	mebeti	1	mebeti-Rucksack	1
180491	B	0	0	1	Gabel	1	bekoni	0	bekoni-Gabel	0
180491	B	0	0	1	Kleiderbügel	1	dalo	1	dalo-Kleiderbügel	1
180491	B	1	0	0	Kamera	0	dawu	0	dawu-Kamera	0
180491	B	1	0	0	Geschenk	1	fapoge	1	fapoge-Geschenk	1
180491	B	1	0	0	Hammer	1	lefa	1	lefa-Hammer	1
180491	B	1	0	0	Flagge	1	nabita	1	nabita-Flagge	1
180491	B	1	0	0	Seife	0	dotewe	0	dotewe-Seife	0
180491	B	1	0	0	Korkenzieher	0	redu	0	redu-Korkenzieher	0
180491	B	0	1	0	Handy	1	igro	1	igro-Handy	1
180491	B	0	1	0	Glas	1	sokitu	1	sokitu-Glas	1
180491	B	0	1	0	Schlüssel	1	dupi	1	dupi-Schlüssel	1
180491	B	0	1	0	Stift	1	dizela	1	dizela-Stift	1
180491	B	0	1	0	Regenschirm	1	boruda	1	boruda-Regenschirm	1
180491	B	0	1	0	Büroklammer	1	zobu	1	zobu-Büroklammer	1
240669	B	0	0	1	Computer	1	bofe	0	bofe-Computer	0
240669	B	0	0	1	Spiegel	1	wasute	0	wasute-Spiegel	0
240669	B	0	0	1	Brille	1	toze	0	toze-Brille	0
240669	B	0	0	1	Rucksack	1	mebeti	0	mebeti-Rucksack	0
240669	B	0	0	1	Gabel	1	bekoni	0	bekoni-Gabel	0
240669	B	0	0	1	Kleiderbügel	1	dalo	1	dalo-Kleiderbügel	1
240669	B	1	0	0	Kamera	0	dawu	0	dawu-Kamera	0
240669	B	1	0	0	Geschenk	1	fapoge	1	fapoge-Geschenk	1
240669	B	1	0	0	Hammer	1	lefa	1	lefa-Hammer	1
240669	B	1	0	0	Flagge	0	nabita	0	nabita-Flagge	0
240669	B	1	0	0	Seife	0	dotewe	0	dotewe-Seife	0
240669	B	1	0	0	Korkenzieher	1	redu	1	redu-Korkenzieher	1
240669	B	0	1	0	Handy	0	igro	0	igro-Handy	0
240669	B	0	1	0	Glas	0	sokitu	1	sokitu-Glas	0
240669	B	0	1	0	Schlüssel	0	dupi	0	dupi-Schlüssel	0
240669	B	0	1	0	Stift	0	dizela	0	dizela-Stift	0
240669	B	0	1	0	Regenschirm	1	boruda	0	boruda-Regenschirm	0
240669	B	0	1	0	Büroklammer	1	zobu	0	zobu-Büroklammer	0
280792	B	0	0	1	Computer	1	bofe	1	bofe-Computer	1
280792	B	0	0	1	Spiegel	0	wasute	0	wasute-Spiegel	1
280792	B	0	0	1	Brille	1	toze	1	toze-Brille	1
280792	B	0	0	1	Rucksack	1	mebeti	1	mebeti-Rucksack	0
280792	B	0	0	1	Gabel	1	bekoni	1	bekoni-Gabel	1
280792	B	0	0	1	Kleiderbügel	1	dalo	1	dalo-Kleiderbügel	1
280792	B	1	0	0	Kamera	0	dawu	1	dawu-Kamera	0
280792	B	1	0	0	Geschenk	0	fapoge	1	fapoge-Geschenk	1
280792	B	1	0	0	Hammer	1	lefa	0	lefa-Hammer	1
280792	B	1	0	0	Flagge	1	nabita	1	nabita-Flagge	1
280792	B	1	0	0	Seife	1	dotewe	1	dotewe-Seife	1
280792	B	1	0	0	Korkenzieher	1	redu	1	redu-Korkenzieher	1
280792	B	0	1	0	Handy	1	igro	1	igro-Handy	1
280792	B	0	1	0	Glas	0	sokitu	1	sokitu-Glas	1
280792	B	0	1	0	Schlüssel	1	dupi	1	dupi-Schlüssel	1
280792	B	0	1	0	Stift	1	dizela	0	dizela-Stift	0
280792	B	0	1	0	Regenschirm	1	boruda	1	boruda-Regenschirm	1
280792	B	0	1	0	Büroklammer	1	zobu	1	zobu-Büroklammer	1
290385	B	0	0	1	Computer	1	bofe	0	bofe-Computer	0
290385	B	0	0	1	Spiegel	1	wasute	0	wasute-Spiegel	0
290385	B	0	0	1	Brille	0	toze	1	toze-Brille	1
290385	B	0	0	1	Rucksack	1	mebeti	0	mebeti-Rucksack	0
290385	B	0	0	1	Gabel	1	bekoni	0	bekoni-Gabel	0
290385	B	0	0	1	Kleiderbügel	0	dalo	0	dalo-Kleiderbügel	0
290385	B	1	0	0	Kamera	0	dawu	0	dawu-Kamera	0
290385	B	1	0	0	Geschenk	1	fapoge	0	fapoge-Geschenk	0
290385	B	1	0	0	Hammer	0	lefa	0	lefa-Hammer	0
290385	B	1	0	0	Flagge	1	nabita	0	nabita-Flagge	0
290385	B	1	0	0	Seife	0	dotewe	0	dotewe-Seife	0
290385	B	1	0	0	Korkenzieher	0	redu	0	redu-Korkenzieher	0
290385	B	0	1	0	Handy	1	igro	0	igro-Handy	0
290385	B	0	1	0	Glas	1	sokitu	0	sokitu-Glas	0
290385	B	0	1	0	Schlüssel	1	dupi	0	dupi-Schlüssel	0
290385	B	0	1	0	Stift	1	dizela	0	dizela-Stift	0
290385	B	0	1	0	Regenschirm	1	boruda	0	boruda-Regenschirm	0
290385	B	0	1	0	Büroklammer	1	zobu	0	zobu-Büroklammer	0
290590	B	0	0	1	Computer	1	bofe	0	bofe-Computer	0
290590	B	0	0	1	Spiegel	1	wasute	0	wasute-Spiegel	0
290590	B	0	0	1	Brille	1	toze	0	toze-Brille	0
290590	B	0	0	1	Rucksack	1	mebeti	0	mebeti-Rucksack	0
290590	B	0	0	1	Gabel	0	bekoni	0	bekoni-Gabel	0
290590	B	0	0	1	Kleiderbügel	0	dalo	0	dalo-Kleiderbügel	0
290590	B	1	0	0	Kamera	0	dawu	0	dawu-Kamera	0
290590	B	1	0	0	Geschenk	0	fapoge	0	fapoge-Geschenk	0
290590	B	1	0	0	Hammer	1	lefa	0	lefa-Hammer	0
290590	B	1	0	0	Flagge	1	nabita	0	nabita-Flagge	0
290590	B	1	0	0	Seife	0	dotewe	0	dotewe-Seife	0
290590	B	1	0	0	Korkenzieher	1	redu	0	redu-Korkenzieher	0
290590	B	0	1	0	Handy	1	igro	0	igro-Handy	0
290590	B	0	1	0	Glas	1	sokitu	0	sokitu-Glas	0
290590	B	0	1	0	Schlüssel	1	dupi	1	dupi-Schlüssel	1
290590	B	0	1	0	Stift	1	dizela	0	dizela-Stift	0
290590	B	0	1	0	Regenschirm	1	boruda	0	boruda-Regenschirm	0
290590	B	0	1	0	Büroklammer	1	zobu	0	zobu-Büroklammer	0
300591	B	0	0	1	Computer	1	bofe	1	bofe-Computer	1
300591	B	0	0	1	Spiegel	1	wasute	0	wasute-Spiegel	0
300591	B	0	0	1	Brille	1	toze	1	toze-Brille	1
300591	B	0	0	1	Rucksack	1	mebeti	0	mebeti-Rucksack	0
300591	B	0	0	1	Gabel	0	bekoni	0	bekoni-Gabel	0
300591	B	0	0	1	Kleiderbügel	0	dalo	0	dalo-Kleiderbügel	0
300591	B	1	0	0	Kamera	0	dawu	0	dawu-Kamera	0
300591	B	1	0	0	Geschenk	0	fapoge	0	fapoge-Geschenk	0
300591	B	1	0	0	Hammer	0	lefa	0	lefa-Hammer	0
300591	B	1	0	0	Flagge	0	nabita	0	nabita-Flagge	0
300591	B	1	0	0	Seife	0	dotewe	0	dotewe-Seife	0
300591	B	1	0	0	Korkenzieher	0	redu	0	redu-Korkenzieher	0
300591	B	0	1	0	Handy	0	igro	0	igro-Handy	0
300591	B	0	1	0	Glas	1	sokitu	0	sokitu-Glas	0
300591	B	0	1	0	Schlüssel	1	dupi	1	dupi-Schlüssel	1
300591	B	0	1	0	Stift	0	dizela	0	dizela-Stift	0
300591	B	0	1	0	Regenschirm	1	boruda	0	boruda-Regenschirm	0
300591	B	0	1	0	Büroklammer	1	zobu	0	zobu-Büroklammer	0
50157	C	0	1	0	Computer	1	bofe	0	bofe-Computer	1
50157	C	0	1	0	Spiegel	1	wasute	0	wasute-Spiegel	0
50157	C	0	1	0	Brille	1	toze	1	toze-Brille	1
50157	C	0	1	0	Rucksack	1	mebeti	0	mebeti-Rucksack	0
50157	C	0	1	0	Gabel	1	bekoni	0	bekoni-Gabel	0
50157	C	0	1	0	Kleiderbügel	1	dalo	0	dalo-Kleiderbügel	0
50157	C	0	0	1	Kamera	1	dawu	1	dawu-Kamera	1
50157	C	0	0	1	Geschenk	1	fapoge	0	fapoge-Geschenk	0
50157	C	0	0	1	Hammer	1	lefa	0	lefa-Hammer	0
50157	C	0	0	1	Flagge	1	nabita	0	nabita-Flagge	0
50157	C	0	0	1	Seife	1	dotewe	0	dotewe-Seife	0
50157	C	0	0	1	Korkenzieher	1	redu	0	redu-Korkenzieher	0
50157	C	1	0	0	Handy	1	igro	0	igro-Handy	0
50157	C	1	0	0	Glas	0	sokitu	0	sokitu-Glas	0
50157	C	1	0	0	Schlüssel	1	dupi	0	dupi-Schlüssel	0
50157	C	1	0	0	Stift	0	dizela	0	dizela-Stift	0
50157	C	1	0	0	Regenschirm	1	boruda	0	boruda-Regenschirm	0
50157	C	1	0	0	Büroklammer	0	zobu	0	zobu-Büroklammer	0
70164	C	0	1	0	Computer	1	bofe	1	bofe-Computer	1
70164	C	0	1	0	Spiegel	1	wasute	1	wasute-Spiegel	1
70164	C	0	1	0	Brille	1	toze	1	toze-Brille	1
70164	C	0	1	0	Rucksack	1	mebeti	0	mebeti-Rucksack	0
70164	C	0	1	0	Gabel	1	bekoni	0	bekoni-Gabel	0
70164	C	0	1	0	Kleiderbügel	1	dalo	1	dalo-Kleiderbügel	1
70164	C	0	0	1	Kamera	1	dawu	1	dawu-Kamera	1
70164	C	0	0	1	Geschenk	1	fapoge	0	fapoge-Geschenk	1
70164	C	0	0	1	Hammer	1	lefa	1	lefa-Hammer	1
70164	C	0	0	1	Flagge	1	nabita	0	nabita-Flagge	1
70164	C	0	0	1	Seife	1	dotewe	0	dotewe-Seife	0
70164	C	0	0	1	Korkenzieher	1	redu	0	redu-Korkenzieher	0
70164	C	1	0	0	Handy	1	igro	0	igro-Handy	0
70164	C	1	0	0	Glas	1	sokitu	0	sokitu-Glas	0
70164	C	1	0	0	Schlüssel	1	dupi	0	dupi-Schlüssel	0
70164	C	1	0	0	Stift	1	dizela	0	dizela-Stift	0
70164	C	1	0	0	Regenschirm	1	boruda	0	boruda-Regenschirm	0
70164	C	1	0	0	Büroklammer	1	zobu	1	zobu-Büroklammer	1
70294	C	0	1	0	Computer	1	bofe	1	bofe-Computer	1
70294	C	0	1	0	Spiegel	1	wasute	0	wasute-Spiegel	0
70294	C	0	1	0	Brille	1	toze	1	toze-Brille	1
70294	C	0	1	0	Rucksack	1	mebeti	0	mebeti-Rucksack	0
70294	C	0	1	0	Gabel	0	bekoni	0	bekoni-Gabel	0
70294	C	0	1	0	Kleiderbügel	0	dalo	0	dalo-Kleiderbügel	0
70294	C	0	0	1	Kamera	1	dawu	1	dawu-Kamera	1
70294	C	0	0	1	Geschenk	1	fapoge	0	fapoge-Geschenk	0
70294	C	0	0	1	Hammer	1	lefa	1	lefa-Hammer	1
70294	C	0	0	1	Flagge	1	nabita	1	nabita-Flagge	1
70294	C	0	0	1	Seife	1	dotewe	0	dotewe-Seife	0
70294	C	0	0	1	Korkenzieher	1	redu	1	redu-Korkenzieher	1
70294	C	1	0	0	Handy	1	igro	0	igro-Handy	0
70294	C	1	0	0	Glas	1	sokitu	0	sokitu-Glas	0
70294	C	1	0	0	Schlüssel	1	dupi	1	dupi-Schlüssel	1
70294	C	1	0	0	Stift	0	dizela	0	dizela-Stift	0
70294	C	1	0	0	Regenschirm	0	boruda	0	boruda-Regenschirm	0
70294	C	1	0	0	Büroklammer	0	zobu	0	zobu-Büroklammer	0
70295	C	0	1	0	Computer	1	bofe	1	bofe-Computer	1
70295	C	0	1	0	Spiegel	1	wasute	1	wasute-Spiegel	1
70295	C	0	1	0	Brille	1	toze	1	toze-Brille	1
70295	C	0	1	0	Rucksack	1	mebeti	1	mebeti-Rucksack	1
70295	C	0	1	0	Gabel	1	bekoni	1	bekoni-Gabel	1
70295	C	0	1	0	Kleiderbügel	1	dalo	1	dalo-Kleiderbügel	1
70295	C	0	0	1	Kamera	1	dawu	1	dawu-Kamera	1
70295	C	0	0	1	Geschenk	1	fapoge	1	fapoge-Geschenk	1
70295	C	0	0	1	Hammer	0	lefa	0	lefa-Hammer	1
70295	C	0	0	1	Flagge	1	nabita	0	nabita-Flagge	0
70295	C	0	0	1	Seife	1	dotewe	0	dotewe-Seife	0
70295	C	0	0	1	Korkenzieher	1	redu	0	redu-Korkenzieher	0
70295	C	1	0	0	Handy	1	igro	1	igro-Handy	1
70295	C	1	0	0	Glas	1	sokitu	1	sokitu-Glas	1
70295	C	1	0	0	Schlüssel	1	dupi	0	dupi-Schlüssel	0
70295	C	1	0	0	Stift	1	dizela	1	dizela-Stift	1
70295	C	1	0	0	Regenschirm	1	boruda	1	boruda-Regenschirm	0
70295	C	1	0	0	Büroklammer	1	zobu	1	zobu-Büroklammer	1
70569	C	0	1	0	Computer	0	bofe	0	bofe-Computer	0
70569	C	0	1	0	Spiegel	0	wasute	0	wasute-Spiegel	0
70569	C	0	1	0	Brille	0	toze	0	toze-Brille	0
70569	C	0	1	0	Rucksack	0	mebeti	0	mebeti-Rucksack	0
70569	C	0	1	0	Gabel	1	bekoni	0	bekoni-Gabel	0
70569	C	0	1	0	Kleiderbügel	0	dalo	0	dalo-Kleiderbügel	0
70569	C	0	0	1	Kamera	1	dawu	0	dawu-Kamera	0
70569	C	0	0	1	Geschenk	1	fapoge	0	fapoge-Geschenk	0
70569	C	0	0	1	Hammer	1	lefa	1	lefa-Hammer	1
70569	C	0	0	1	Flagge	1	nabita	0	nabita-Flagge	0
70569	C	0	0	1	Seife	1	dotewe	0	dotewe-Seife	0
70569	C	0	0	1	Korkenzieher	1	redu	1	redu-Korkenzieher	1
70569	C	1	0	0	Handy	1	igro	0	igro-Handy	0
70569	C	1	0	0	Glas	1	sokitu	0	sokitu-Glas	0
70569	C	1	0	0	Schlüssel	1	dupi	1	dupi-Schlüssel	1
70569	C	1	0	0	Stift	0	dizela	0	dizela-Stift	0
70569	C	1	0	0	Regenschirm	0	boruda	0	boruda-Regenschirm	0
70569	C	1	0	0	Büroklammer	0	zobu	0	zobu-Büroklammer	0
70995	C	0	1	0	Computer	1	bofe	1	bofe-Computer	1
70995	C	0	1	0	Spiegel	1	wasute	1	wasute-Spiegel	1
70995	C	0	1	0	Brille	1	toze	0	toze-Brille	0
70995	C	0	1	0	Rucksack	1	mebeti	1	mebeti-Rucksack	0
70995	C	0	1	0	Gabel	0	bekoni	1	bekoni-Gabel	1
70995	C	0	1	0	Kleiderbügel	1	dalo	0	dalo-Kleiderbügel	1
70995	C	0	0	1	Kamera	1	dawu	0	dawu-Kamera	1
70995	C	0	0	1	Geschenk	1	fapoge	0	fapoge-Geschenk	0
70995	C	0	0	1	Hammer	1	lefa	1	lefa-Hammer	1
70995	C	0	0	1	Flagge	1	nabita	0	nabita-Flagge	0
70995	C	0	0	1	Seife	1	dotewe	0	dotewe-Seife	0
70995	C	0	0	1	Korkenzieher	1	redu	1	redu-Korkenzieher	1
70995	C	1	0	0	Handy	1	igro	1	igro-Handy	1
70995	C	1	0	0	Glas	0	sokitu	0	sokitu-Glas	0
70995	C	1	0	0	Schlüssel	1	dupi	1	dupi-Schlüssel	0
70995	C	1	0	0	Stift	1	dizela	0	dizela-Stift	0
70995	C	1	0	0	Regenschirm	0	boruda	0	boruda-Regenschirm	0
70995	C	1	0	0	Büroklammer	1	zobu	0	zobu-Büroklammer	0
100784	C	0	1	0	Computer	1	bofe	0	bofe-Computer	0
100784	C	0	1	0	Spiegel	0	wasute	0	wasute-Spiegel	0
100784	C	0	1	0	Brille	1	toze	1	toze-Brille	1
100784	C	0	1	0	Rucksack	1	mebeti	1	mebeti-Rucksack	1
100784	C	0	1	0	Gabel	1	bekoni	1	bekoni-Gabel	1
100784	C	0	1	0	Kleiderbügel	0	dalo	0	dalo-Kleiderbügel	0
100784	C	0	0	1	Kamera	0	dawu	0	dawu-Kamera	0
100784	C	0	0	1	Geschenk	1	fapoge	0	fapoge-Geschenk	1
100784	C	0	0	1	Hammer	1	lefa	1	lefa-Hammer	1
100784	C	0	0	1	Flagge	1	nabita	1	nabita-Flagge	0
100784	C	0	0	1	Seife	1	dotewe	1	dotewe-Seife	1
100784	C	0	0	1	Korkenzieher	1	redu	0	redu-Korkenzieher	1
100784	C	1	0	0	Handy	1	igro	1	igro-Handy	1
100784	C	1	0	0	Glas	0	sokitu	0	sokitu-Glas	0
100784	C	1	0	0	Schlüssel	0	dupi	0	dupi-Schlüssel	0
100784	C	1	0	0	Stift	1	dizela	1	dizela-Stift	1
100784	C	1	0	0	Regenschirm	1	boruda	0	boruda-Regenschirm	0
100784	C	1	0	0	Büroklammer	1	zobu	1	zobu-Büroklammer	1
110392	C	0	1	0	Computer	1	bofe	1	bofe-Computer	0
110392	C	0	1	0	Spiegel	1	wasute	1	wasute-Spiegel	1
110392	C	0	1	0	Brille	1	toze	1	toze-Brille	1
110392	C	0	1	0	Rucksack	1	mebeti	1	mebeti-Rucksack	1
110392	C	0	1	0	Gabel	1	bekoni	0	bekoni-Gabel	0
110392	C	0	1	0	Kleiderbügel	1	dalo	0	dalo-Kleiderbügel	1
110392	C	0	0	1	Kamera	1	dawu	0	dawu-Kamera	0
110392	C	0	0	1	Geschenk	1	fapoge	0	fapoge-Geschenk	0
110392	C	0	0	1	Hammer	0	lefa	0	lefa-Hammer	0
110392	C	0	0	1	Flagge	1	nabita	1	nabita-Flagge	1
110392	C	0	0	1	Seife	1	dotewe	0	dotewe-Seife	0
110392	C	0	0	1	Korkenzieher	1	redu	1	redu-Korkenzieher	1
110392	C	1	0	0	Handy	0	igro	1	igro-Handy	1
110392	C	1	0	0	Glas	1	sokitu	0	sokitu-Glas	0
110392	C	1	0	0	Schlüssel	1	dupi	0	dupi-Schlüssel	0
110392	C	1	0	0	Stift	1	dizela	1	dizela-Stift	1
110392	C	1	0	0	Regenschirm	1	boruda	1	boruda-Regenschirm	0
110392	C	1	0	0	Büroklammer	0	zobu	0	zobu-Büroklammer	1
170683	C	0	1	0	Computer	1	bofe	0	bofe-Computer	0
170683	C	0	1	0	Spiegel	1	wasute	1	wasute-Spiegel	1
170683	C	0	1	0	Brille	1	toze	0	toze-Brille	0
170683	C	0	1	0	Rucksack	0	mebeti	0	mebeti-Rucksack	0
170683	C	0	1	0	Gabel	0	bekoni	0	bekoni-Gabel	0
170683	C	0	1	0	Kleiderbügel	1	dalo	0	dalo-Kleiderbügel	1
170683	C	0	0	1	Kamera	1	dawu	0	dawu-Kamera	0
170683	C	0	0	1	Geschenk	1	fapoge	1	fapoge-Geschenk	0
170683	C	0	0	1	Hammer	1	lefa	0	lefa-Hammer	0
170683	C	0	0	1	Flagge	1	nabita	1	nabita-Flagge	1
170683	C	0	0	1	Seife	1	dotewe	0	dotewe-Seife	0
170683	C	0	0	1	Korkenzieher	1	redu	1	redu-Korkenzieher	0
170683	C	1	0	0	Handy	1	igro	0	igro-Handy	0
170683	C	1	0	0	Glas	1	sokitu	0	sokitu-Glas	0
170683	C	1	0	0	Schlüssel	0	dupi	0	dupi-Schlüssel	0
170683	C	1	0	0	Stift	1	dizela	1	dizela-Stift	1
170683	C	1	0	0	Regenschirm	1	boruda	0	boruda-Regenschirm	0
170683	C	1	0	0	Büroklammer	1	zobu	0	zobu-Büroklammer	0
211292	C	0	1	0	Computer	1	bofe	0	bofe-Computer	0
211292	C	0	1	0	Spiegel	1	wasute	0	wasute-Spiegel	0
211292	C	0	1	0	Brille	1	toze	1	toze-Brille	0
211292	C	0	1	0	Rucksack	0	mebeti	0	mebeti-Rucksack	0
211292	C	0	1	0	Gabel	1	bekoni	1	bekoni-Gabel	0
211292	C	0	1	0	Kleiderbügel	1	dalo	1	dalo-Kleiderbügel	0
211292	C	0	0	1	Kamera	0	dawu	1	dawu-Kamera	0
211292	C	0	0	1	Geschenk	1	fapoge	0	fapoge-Geschenk	0
211292	C	0	0	1	Hammer	1	lefa	0	lefa-Hammer	0
211292	C	0	0	1	Flagge	1	nabita	1	nabita-Flagge	0
211292	C	0	0	1	Seife	1	dotewe	0	dotewe-Seife	0
211292	C	0	0	1	Korkenzieher	1	redu	1	redu-Korkenzieher	0
211292	C	1	0	0	Handy	1	igro	0	igro-Handy	0
211292	C	1	0	0	Glas	1	sokitu	0	sokitu-Glas	0
211292	C	1	0	0	Schlüssel	1	dupi	1	dupi-Schlüssel	0
211292	C	1	0	0	Stift	1	dizela	0	dizela-Stift	0
211292	C	1	0	0	Regenschirm	0	boruda	0	boruda-Regenschirm	0
211292	C	1	0	0	Büroklammer	1	zobu	0	zobu-Büroklammer	0
220794	C	0	1	0	Computer	1	bofe	1	bofe-Computer	1
220794	C	0	1	0	Spiegel	1	wasute	1	wasute-Spiegel	0
220794	C	0	1	0	Brille	1	toze	1	toze-Brille	1
220794	C	0	1	0	Rucksack	1	mebeti	1	mebeti-Rucksack	0
220794	C	0	1	0	Gabel	1	bekoni	1	bekoni-Gabel	1
220794	C	0	1	0	Kleiderbügel	0	dalo	0	dalo-Kleiderbügel	0
220794	C	0	0	1	Kamera	1	dawu	1	dawu-Kamera	1
220794	C	0	0	1	Geschenk	1	fapoge	1	fapoge-Geschenk	1
220794	C	0	0	1	Hammer	1	lefa	1	lefa-Hammer	1
220794	C	0	0	1	Flagge	1	nabita	1	nabita-Flagge	1
220794	C	0	0	1	Seife	1	dotewe	0	dotewe-Seife	0
220794	C	0	0	1	Korkenzieher	1	redu	1	redu-Korkenzieher	1
220794	C	1	0	0	Handy	1	igro	1	igro-Handy	1
220794	C	1	0	0	Glas	1	sokitu	1	sokitu-Glas	1
220794	C	1	0	0	Schlüssel	1	dupi	1	dupi-Schlüssel	1
220794	C	1	0	0	Stift	1	dizela	1	dizela-Stift	0
220794	C	1	0	0	Regenschirm	1	boruda	1	boruda-Regenschirm	1
220794	C	1	0	0	Büroklammer	1	zobu	1	zobu-Büroklammer	0
231274	C	0	1	0	Computer	1	bofe	1	bofe-Computer	1
231274	C	0	1	0	Spiegel	0	wasute	1	wasute-Spiegel	0
231274	C	0	1	0	Brille	1	toze	0	toze-Brille	0
231274	C	0	1	0	Rucksack	0	mebeti	0	mebeti-Rucksack	0
231274	C	0	1	0	Gabel	0	bekoni	0	bekoni-Gabel	0
231274	C	0	1	0	Kleiderbügel	0	dalo	0	dalo-Kleiderbügel	0
231274	C	0	0	1	Kamera	1	dawu	0	dawu-Kamera	0
231274	C	0	0	1	Geschenk	1	fapoge	0	fapoge-Geschenk	0
231274	C	0	0	1	Hammer	1	lefa	0	lefa-Hammer	0
231274	C	0	0	1	Flagge	1	nabita	0	nabita-Flagge	0
231274	C	0	0	1	Seife	1	dotewe	0	dotewe-Seife	0
231274	C	0	0	1	Korkenzieher	1	redu	1	redu-Korkenzieher	1
231274	C	1	0	0	Handy	1	igro	0	igro-Handy	0
231274	C	1	0	0	Glas	1	sokitu	0	sokitu-Glas	0
231274	C	1	0	0	Schlüssel	0	dupi	0	dupi-Schlüssel	0
231274	C	1	0	0	Stift	1	dizela	0	dizela-Stift	0
231274	C	1	0	0	Regenschirm	1	boruda	0	boruda-Regenschirm	0
231274	C	1	0	0	Büroklammer	0	zobu	0	zobu-Büroklammer	0
270155	C	0	1	0	Computer	1	bofe	1	bofe-Computer	1
270155	C	0	1	0	Spiegel	1	wasute	1	wasute-Spiegel	1
270155	C	0	1	0	Brille	1	toze	1	toze-Brille	0
270155	C	0	1	0	Rucksack	1	mebeti	1	mebeti-Rucksack	1
270155	C	0	1	0	Gabel	0	bekoni	0	bekoni-Gabel	0
270155	C	0	1	0	Kleiderbügel	1	dalo	1	dalo-Kleiderbügel	1
270155	C	0	0	1	Kamera	1	dawu	1	dawu-Kamera	0
270155	C	0	0	1	Geschenk	1	fapoge	1	fapoge-Geschenk	1
270155	C	0	0	1	Hammer	1	lefa	1	lefa-Hammer	1
270155	C	0	0	1	Flagge	1	nabita	1	nabita-Flagge	1
270155	C	0	0	1	Seife	1	dotewe	1	dotewe-Seife	1
270155	C	0	0	1	Korkenzieher	1	redu	1	redu-Korkenzieher	1
270155	C	1	0	0	Handy	0	igro	0	igro-Handy	0
270155	C	1	0	0	Glas	1	sokitu	1	sokitu-Glas	1
270155	C	1	0	0	Schlüssel	0	dupi	1	dupi-Schlüssel	0
270155	C	1	0	0	Stift	0	dizela	1	dizela-Stift	1
270155	C	1	0	0	Regenschirm	1	boruda	1	boruda-Regenschirm	1
270155	C	1	0	0	Büroklammer	1	zobu	0	zobu-Büroklammer	0
270354	C	0	1	0	Computer	1	bofe	1	bofe-Computer	1
270354	C	0	1	0	Spiegel	1	wasute	0	wasute-Spiegel	0
270354	C	0	1	0	Brille	1	toze	0	toze-Brille	0
270354	C	0	1	0	Rucksack	0	mebeti	1	mebeti-Rucksack	0
270354	C	0	1	0	Gabel	0	bekoni	0	bekoni-Gabel	0
270354	C	0	1	0	Kleiderbügel	0	dalo	0	dalo-Kleiderbügel	0
270354	C	0	0	1	Kamera	1	dawu	1	dawu-Kamera	1
270354	C	0	0	1	Geschenk	1	fapoge	0	fapoge-Geschenk	0
270354	C	0	0	1	Hammer	1	lefa	0	lefa-Hammer	0
270354	C	0	0	1	Flagge	1	nabita	1	nabita-Flagge	1
270354	C	0	0	1	Seife	1	dotewe	0	dotewe-Seife	0
270354	C	0	0	1	Korkenzieher	1	redu	0	redu-Korkenzieher	0
270354	C	1	0	0	Handy	1	igro	1	igro-Handy	1
270354	C	1	0	0	Glas	1	sokitu	0	sokitu-Glas	0
270354	C	1	0	0	Schlüssel	1	dupi	1	dupi-Schlüssel	1
270354	C	1	0	0	Stift	1	dizela	0	dizela-Stift	0
270354	C	1	0	0	Regenschirm	1	boruda	0	boruda-Regenschirm	0
270354	C	1	0	0	Büroklammer	1	zobu	0	zobu-Büroklammer	0
281186	C	0	1	0	Computer	0	bofe	0	bofe-Computer	0
281186	C	0	1	0	Spiegel	0	wasute	0	wasute-Spiegel	0
281186	C	0	1	0	Brille	1	toze	0	toze-Brille	0
281186	C	0	1	0	Rucksack	0	mebeti	0	mebeti-Rucksack	0
281186	C	0	1	0	Gabel	1	bekoni	0	bekoni-Gabel	1
281186	C	0	1	0	Kleiderbügel	1	dalo	0	dalo-Kleiderbügel	1
281186	C	0	0	1	Kamera	1	dawu	0	dawu-Kamera	0
281186	C	0	0	1	Geschenk	0	fapoge	0	fapoge-Geschenk	0
281186	C	0	0	1	Hammer	1	lefa	0	lefa-Hammer	0
281186	C	0	0	1	Flagge	1	nabita	0	nabita-Flagge	0
281186	C	0	0	1	Seife	1	dotewe	0	dotewe-Seife	0
281186	C	0	0	1	Korkenzieher	0	redu	0	redu-Korkenzieher	0
281186	C	1	0	0	Handy	0	igro	0	igro-Handy	0
281186	C	1	0	0	Glas	0	sokitu	0	sokitu-Glas	0
281186	C	1	0	0	Schlüssel	0	dupi	0	dupi-Schlüssel	0
281186	C	1	0	0	Stift	1	dizela	0	dizela-Stift	0
281186	C	1	0	0	Regenschirm	1	boruda	0	boruda-Regenschirm	0
281186	C	1	0	0	Büroklammer	1	zobu	0	zobu-Büroklammer	0
290785	C	0	1	0	Computer	0	bofe	0	bofe-Computer	1
290785	C	0	1	0	Spiegel	1	wasute	1	wasute-Spiegel	1
290785	C	0	1	0	Brille	1	toze	0	toze-Brille	0
290785	C	0	1	0	Rucksack	1	mebeti	0	mebeti-Rucksack	0
290785	C	0	1	0	Gabel	1	bekoni	0	bekoni-Gabel	1
290785	C	0	1	0	Kleiderbügel	0	dalo	0	dalo-Kleiderbügel	0
290785	C	0	0	1	Kamera	1	dawu	0	dawu-Kamera	0
290785	C	0	0	1	Geschenk	1	fapoge	0	fapoge-Geschenk	0
290785	C	0	0	1	Hammer	1	lefa	1	lefa-Hammer	1
290785	C	0	0	1	Flagge	1	nabita	1	nabita-Flagge	1
290785	C	0	0	1	Seife	1	dotewe	0	dotewe-Seife	0
290785	C	0	0	1	Korkenzieher	1	redu	1	redu-Korkenzieher	1
290785	C	1	0	0	Handy	0	igro	1	igro-Handy	1
290785	C	1	0	0	Glas	1	sokitu	1	sokitu-Glas	1
290785	C	1	0	0	Schlüssel	1	dupi	0	dupi-Schlüssel	0
290785	C	1	0	0	Stift	1	dizela	1	dizela-Stift	1
290785	C	1	0	0	Regenschirm	1	boruda	1	boruda-Regenschirm	1
290785	C	1	0	0	Büroklammer	1	zobu	1	zobu-Büroklammer	1
310796	C	0	1	0	Computer	1	bofe	1	bofe-Computer	1
310796	C	0	1	0	Spiegel	0	wasute	0	wasute-Spiegel	0
310796	C	0	1	0	Brille	0	toze	0	toze-Brille	0
310796	C	0	1	0	Rucksack	1	mebeti	0	mebeti-Rucksack	0
310796	C	0	1	0	Gabel	0	bekoni	1	bekoni-Gabel	0
310796	C	0	1	0	Kleiderbügel	1	dalo	0	dalo-Kleiderbügel	0
310796	C	0	0	1	Kamera	1	dawu	1	dawu-Kamera	1
310796	C	0	0	1	Geschenk	1	fapoge	0	fapoge-Geschenk	0
310796	C	0	0	1	Hammer	1	lefa	1	lefa-Hammer	1
310796	C	0	0	1	Flagge	0	nabita	0	nabita-Flagge	0
310796	C	0	0	1	Seife	0	dotewe	0	dotewe-Seife	0
310796	C	0	0	1	Korkenzieher	1	redu	0	redu-Korkenzieher	0
310796	C	1	0	0	Handy	1	igro	0	igro-Handy	0
310796	C	1	0	0	Glas	0	sokitu	0	sokitu-Glas	0
310796	C	1	0	0	Schlüssel	0	dupi	0	dupi-Schlüssel	0
310796	C	1	0	0	Stift	1	dizela	0	dizela-Stift	0
310796	C	1	0	0	Regenschirm	0	boruda	0	boruda-Regenschirm	0
310796	C	1	0	0	Büroklammer	1	zobu	0	zobu-Büroklammer	0
